# Supplementary material for: Identification of signature genes and subtypes for heart failure diagnosis based on machine learning
Source: Front Cardiovasc Med. 2025 Apr 14;12:1492192. doi: 10.3389/fcvm.2025.1492192 (PMC12034685; doi:10.3389/fcvm.2025.1492192)
Supplement: Supplementary file 2 [file Datasheet1.xlsx]

## Sheet: diff_gene
id	logFC	AveExpr	t	P.Value	adj.P.Val	B
ABCG2	0.70893	5.0677	13.2571	3.54618e-32	3.27949e-30	62.352
ADAMTS15	-0.593873	6.05521	-11.6723	2.11829e-26	9.55493e-25	49.1837
ADAMTS4	-1.1903	5.98352	-13.611	1.69949e-33	1.84063e-31	65.3615
ADAMTS9	-1.15957	8.13143	-15.1417	2.7317e-39	7.09297e-37	78.5808
ADORA3	-0.765202	4.8915	-12.624	7.687e-30	5.07116e-28	57.0249
AGXT2L1	-0.729734	5.18246	-8.44255	1.15288e-15	1.37998e-14	24.7741
ALOX5	-0.700793	6.09704	-11.3718	2.46329e-25	9.76303e-24	46.7562
ALOX5AP	-0.954616	7.27684	-12.3126	1.05123e-28	6.06568e-27	54.4352
ANKRD2	-1.08403	9.21398	-11.4924	9.22882e-26	3.8618e-24	47.7275
ANKRD29	0.586187	5.90793	12.7616	2.40445e-30	1.68503e-28	58.1758
ANPEP	-0.998891	5.50925	-12.8191	1.47728e-30	1.07623e-28	58.6582
ANTXR1	0.589938	8.32695	12.294	1.22787e-28	7.0249e-27	54.2814
AOX1	-1.17638	5.34327	-11.7313	1.30552e-26	6.14898e-25	49.6626
APLNR	0.589536	6.00008	8.41787	1.36936e-15	1.6247e-14	24.6047
AQP3	-0.95394	6.46743	-15.2133	1.45476e-39	3.92843e-37	79.2053
AQP4	-0.606001	5.69929	-5.26031	2.66302e-07	1.16363e-06	5.94947
AREG	-1.12573	6.20212	-8.74144	1.40128e-16	1.84406e-15	26.8491
ARG2	-0.740426	5.06938	-8.47166	9.40771e-16	1.13548e-14	24.9742
ARRDC3	0.731625	8.57216	14.6066	2.98913e-37	5.60545e-35	73.9279
ARRDC4	-0.639574	7.29303	-10.3449	8.76064e-22	2.21787e-20	38.6722
ASB14	0.908703	7.67112	7.29489	2.44373e-12	1.99487e-11	17.2502
ASPN	1.8356	7.56888	18.0347	1.9507e-50	2.07935e-47	104.016
ATP1B3	-0.73072	6.8215	-11.0279	3.95189e-24	1.33396e-22	44.0113
ATRNL1	0.791359	5.14413	7.11291	7.68865e-12	5.95253e-11	16.1272
BCL6	-0.701401	8.24217	-15.4383	2.0022e-40	6.14403e-38	81.1707
BEX1	0.763278	5.28229	9.7143	1.10659e-19	2.1338e-18	33.8936
BLM	-0.636081	5.71044	-11.0397	3.59612e-24	1.22202e-22	44.1046
BTN3A1	0.672488	6.38537	16.7467	1.84953e-45	9.85752e-43	92.6596
C10orf71	0.700147	8.98626	8.92561	3.74377e-17	5.27645e-16	28.1495
C13orf33	-0.819743	6.86848	-9.45763	7.58301e-19	1.3251e-17	31.9944
C15orf59	-0.712511	7.36595	-14.6674	1.75633e-37	3.48736e-35	74.4548
C16orf89	0.686915	5.65664	13.5724	2.37065e-33	2.51376e-31	65.0318
C1orf105	-0.872149	4.84024	-11.5584	5.38771e-26	2.34157e-24	48.26
C1orf162	-0.856792	7.01484	-13.2497	3.7805e-32	3.46455e-30	62.2886
C1QB	-0.687862	7.93514	-8.63346	3.01558e-16	3.84116e-15	26.0943
C1QTNF1	-0.979009	8.43192	-14.5176	6.50695e-37	1.16624e-34	73.157
C1QTNF7	0.608943	4.0191	15.9698	1.82424e-42	7.10508e-40	85.827
C20orf200	0.585348	6.82698	12.3628	6.90481e-29	4.08898e-27	54.8513
C3	-0.594168	9.68828	-6.42717	4.80891e-10	2.96574e-09	12.0841
C5orf13	0.649186	8.20206	10.0007	1.25258e-20	2.68166e-19	36.0446
C5orf23	0.919683	7.71739	11.1333	1.69568e-24	5.98304e-23	44.848
C6	1.02232	8.52154	8.98578	2.42403e-17	3.51675e-16	28.5778
CCDC113	0.777821	5.63218	16.4289	3.11128e-44	1.43211e-41	89.8621
CCDC3	0.621914	6.52288	8.64076	2.86386e-16	3.6548e-15	26.1451
CCDC80	0.646612	8.91018	8.23214	4.94922e-15	5.51588e-14	23.3406
CCL2	-0.936492	8.34528	-7.08466	9.16972e-12	7.0373e-11	15.9547
CCL5	0.670469	5.52154	10.3	1.24215e-21	3.07547e-20	38.3273
CCR1	-0.738162	4.82059	-10.2744	1.51564e-21	3.70727e-20	38.1307
CCRL1	0.666851	4.81563	12.7167	3.5157e-30	2.41368e-28	57.7996
CD14	-0.788912	8.07321	-9.14098	7.84017e-18	1.20202e-16	29.6905
CD163	-1.50734	7.4246	-16.5175	1.41667e-44	6.83138e-42	90.6418
CD24	0.608216	4.67447	4.49344	9.85654e-06	3.44715e-05	2.47968
CD38	-0.609587	6.22302	-10.9463	7.60074e-24	2.47489e-22	43.3645
CD53	-0.669097	7.38737	-8.53412	6.07304e-16	7.4589e-15	25.405
CGNL1	0.623213	6.37467	10.5022	2.56042e-22	6.80527e-21	39.8878
CHDH	-0.632269	5.04427	-10.9123	9.97113e-24	3.21569e-22	43.0961
CHI3L1	-0.681684	4.99378	-6.24569	1.36595e-09	8.01405e-09	11.0663
CHL1	-0.643776	5.55903	-8.40417	1.50639e-15	1.78197e-14	24.5109
CHRDL1	0.872875	6.09654	6.82473	4.5323e-11	3.17511e-10	14.391
CHRDL2	-0.819388	4.97274	-9.18361	5.73942e-18	8.94157e-17	29.9981
CNN1	-0.936736	9.05074	-11.71	1.55507e-26	7.15794e-25	49.4895
COL14A1	1.25715	6.5757	14.6132	2.8216e-37	5.34073e-35	73.985
CPM	-0.688472	7.39015	-7.5391	5.09052e-13	4.50014e-12	18.7886
CPXM2	0.601744	5.3063	9.17495	6.11524e-18	9.4833e-17	29.9355
CREB5	0.709276	7.60337	14.2856	4.92437e-36	7.91534e-34	71.1515
CRISPLD1	0.884136	4.1675	13.4737	5.5405e-33	5.69603e-31	64.1908
CRISPLD2	-0.607136	7.34327	-10.7083	5.04524e-23	1.47235e-21	41.4932
CRYM	0.895345	7.50832	13.1597	8.15373e-32	7.02713e-30	61.5273
CSDC2	-0.81579	8.6502	-16.8402	8.04981e-46	4.52869e-43	93.484
CTSC	-0.761887	7.35397	-9.30436	2.36192e-18	3.83916e-17	30.8736
CTSK	0.793388	6.90639	12.1227	5.12448e-28	2.74306e-26	52.8671
CXCL10	0.739716	3.94618	5.17768	4.01465e-07	1.71212e-06	5.55327
CXCL14	0.626503	5.48199	5.99549	5.55643e-09	3.01944e-08	9.70048
CYorf15A	0.68843	5.40272	4.58787	6.47423e-06	2.32446e-05	2.88142
CYP4B1	-1.266	6.99692	-11.4994	8.72244e-26	3.66506e-24	47.7833
CYP4Z1	-0.634301	3.77515	-11.5904	4.14574e-26	1.81347e-24	48.5192
DDX3Y	0.934577	6.33786	4.47564	1.06609e-05	3.70415e-05	2.40477
DIO2	0.660508	4.4783	10.9369	8.18816e-24	2.65761e-22	43.2909
DOK5	0.607502	7.07748	6.9552	2.04293e-11	1.50183e-10	15.1705
DPT	0.806672	8.3839	12.1278	4.91342e-28	2.63956e-26	52.9087
DSC1	0.996683	6.59959	9.7029	1.20603e-19	2.31742e-18	33.8087
DUSP13	-0.63713	5.43296	-14.5604	4.47602e-37	8.24116e-35	73.5278
ECM2	1.00548	6.19857	19.2468	4.10744e-55	8.3188e-52	114.685
ECRP	-0.848801	4.40799	-14.6823	1.54108e-37	3.09024e-35	74.5844
EDA2R	0.594901	5.51778	8.81658	8.19414e-17	1.11156e-15	27.3777
EDIL3	0.700442	8.02982	6.9506	2.10154e-11	1.54061e-10	15.1428
EDNRB	-0.673894	8.01429	-12.8609	1.03648e-30	7.66124e-29	59.0091
EGR1	0.607084	8.61109	5.31702	2.00334e-07	8.92315e-07	6.22442
EIF1AY	1.3564	8.25687	4.47418	1.07294e-05	3.72605e-05	2.39865
ENAM	0.733667	6.42929	9.87106	3.37119e-20	6.86888e-19	35.067
EPHX2	0.72419	5.9409	12.9967	3.27252e-31	2.54916e-29	60.1509
ETNK2	-0.771223	5.04237	-12.97	4.1064e-31	3.16224e-29	59.9261
F13A1	-0.765828	9.10165	-8.87816	5.2679e-17	7.29749e-16	27.8129
FAM155B	-0.609077	6.89808	-6.84888	3.91392e-11	2.76197e-10	14.5345
FAM46B	-0.791202	6.24659	-14.9491	1.48484e-38	3.53794e-36	76.9031
FAM83B	-0.668923	4.16025	-8.50017	7.70598e-16	9.37352e-15	25.1706
FAP	0.592341	4.29361	7.01836	1.38384e-11	1.0388e-10	15.5517
FBXO40	0.6258	9.39862	6.8955	2.94569e-11	2.11632e-10	14.8125
FCER1G	-0.978202	6.79924	-12.036	1.05333e-27	5.38715e-26	52.1539
FCGBP	-0.598458	4.35418	-12.0377	1.03886e-27	5.34009e-26	52.1676
FCGR1A	-0.603091	4.6284	-6.29539	1.02856e-09	6.11432e-09	11.3428
FCN3	-1.78013	8.00795	-20.9922	8.45568e-62	2.85421e-58	129.933
FGF1	0.651901	7.93675	12.7823	2.01866e-30	1.43958e-28	58.349
FGF14	0.720588	5.05132	13.7209	6.5902e-34	7.33358e-32	66.3
FKBP5	-0.961545	9.23077	-11.7233	1.39444e-26	6.46262e-25	49.5974
FLJ34503	0.710494	5.64352	6.62386	1.51387e-10	9.88725e-10	13.2124
FLJ34690	0.889219	5.16967	13.1476	9.039e-32	7.72434e-30	61.4252
FMO4	0.68706	6.94446	13.1399	9.65288e-32	8.11202e-30	61.3601
FMOD	0.907733	6.87825	9.663	1.62927e-19	3.081e-18	33.5118
FNDC1	1.02279	5.45527	17.0109	1.76534e-46	1.19178e-43	94.9878
FPR1	-0.66162	4.90763	-11.4745	1.06861e-25	4.41685e-24	47.5824
FREM1	1.05527	5.61124	23.143	6.60019e-70	6.68368e-66	148.407
FRZB	1.36169	5.99817	17.4561	3.36178e-48	3.09483e-45	98.9133
FURIN	-0.595227	6.85056	-19.2062	5.88533e-55	1.0836e-51	114.329
FZD7	0.600441	6.69122	13.1234	1.11151e-31	9.3022e-30	61.2204
GALNTL2	-0.90298	6.1354	-9.75854	7.9202e-20	1.54834e-18	34.2238
GARNL3	0.636424	7.60204	14.619	2.68216e-37	5.1735e-35	74.0352
GATM	0.754612	8.01041	10.3084	1.16377e-21	2.89555e-20	38.3917
GFPT2	-0.866374	6.491	-10.403	5.56896e-22	1.43863e-20	39.1199
GGT5	-0.82152	6.91404	-18.4934	3.30134e-52	4.45747e-49	108.058
GLT8D2	0.809101	7.39797	15.8138	7.25381e-42	2.62342e-39	84.459
GNMT	-0.679255	4.20963	-13.1409	9.57268e-32	8.10123e-30	61.3683
GPR4	-0.718634	5.98445	-16.9494	3.04937e-46	1.92997e-43	94.4461
GPSM2	-0.643278	4.744	-10.0199	1.08128e-20	2.33218e-19	36.1898
GSTM5	0.752179	5.78341	10.3362	9.37281e-22	2.36988e-20	38.6055
GUCA1C	0.947226	5.58988	7.37108	1.5035e-12	1.2588e-11	17.7263
HAPLN1	1.01491	4.22527	9.89096	2.89714e-20	5.95693e-19	35.2166
HAS2	-0.776124	5.46855	-8.05449	1.66362e-14	1.7503e-13	22.1484
HBA1	1.01508	8.51319	7.23375	3.59966e-12	2.88728e-11	16.8706
HBA2	1.01508	8.51319	7.23375	3.59966e-12	2.88728e-11	16.8706
HBB	1.56704	7.6852	9.1865	5.61923e-18	8.77457e-17	30.0189
HERC6	0.643709	6.86251	13.0379	2.30439e-31	1.83743e-29	60.4983
HLA-DQA1	0.619121	7.96567	7.08059	9.40482e-12	7.20135e-11	15.9299
HMGCS2	-1.12413	6.33365	-6.47616	3.61445e-10	2.26544e-09	12.3627
HMGN2	0.59449	9.06091	22.8263	1.00509e-68	5.08904e-65	145.713
HMOX2	-0.653845	8.55432	-22.8484	8.30937e-69	5.08904e-65	145.901
HOPX	-0.660572	5.24496	-11.7496	1.12258e-26	5.33698e-25	49.812
HSPA2	0.648381	7.42425	8.12956	9.98685e-15	1.07473e-13	22.6502
IFI30	-0.699944	7.50139	-8.69493	1.95077e-16	2.53101e-15	26.5232
IFI44L	1.13196	7.18131	15.6267	3.79581e-41	1.26027e-38	82.8188
IFIT2	0.645996	5.29802	14.4298	1.39993e-36	2.48709e-34	72.3978
IGSF10	0.819917	5.19785	10.3593	7.8334e-22	1.99719e-20	38.7828
IL18R1	-0.639737	4.44605	-12.752	2.60879e-30	1.81566e-28	58.095
IL1R1	-0.585971	7.51958	-8.80304	9.02791e-17	1.21814e-15	27.2822
IL1R2	-0.9414	5.32638	-11.0359	3.70759e-24	1.25779e-22	44.0744
IL1RL1	-1.76098	5.83177	-17.2125	2.93743e-47	2.37967e-44	96.7651
ISLR	0.82587	6.2543	17.4826	2.65448e-48	2.56006e-45	99.1474
ITGA5	-0.717668	8.40358	-10.8932	1.16128e-23	3.70386e-22	42.9454
ITGBL1	0.664953	5.68678	10.1549	3.82374e-21	8.97301e-20	37.2165
ITIH5	0.818886	6.96133	17.7044	3.68882e-49	3.73549e-46	101.103
KAL1	0.727448	6.22921	15.0485	6.20029e-39	1.56968e-36	77.7685
KBTBD10	-0.678079	8.85337	-10.9949	5.1503e-24	1.71844e-22	43.7494
KCNN3	0.694969	6.03281	16.9316	3.57143e-46	2.19189e-43	94.2894
KDM5D	0.783918	6.21806	4.46744	1.10523e-05	3.83423e-05	2.37034
KIAA0040	-0.598502	6.8375	-13.4711	5.66159e-33	5.79112e-31	64.1694
KLHL13	0.66868	5.7498	13.5252	3.55862e-33	3.69604e-31	64.6294
KLRK1	0.596849	4.01888	7.93106	3.82475e-14	3.86733e-13	21.3302
LAD1	-0.671208	5.53432	-18.5924	1.36951e-52	1.98119e-49	108.93
LAPTM5	-0.856273	7.94525	-10.9687	6.34975e-24	2.0979e-22	43.5423
LCN6	-0.919927	5.63111	-18.6908	5.71023e-53	8.89609e-50	109.796
LIPH	0.638491	3.97743	12.3467	7.90371e-29	4.61308e-27	54.7176
LMCD1	-0.731572	7.14739	-8.34949	2.20208e-15	2.5558e-14	24.1372
LOC121952	0.699674	7.07689	7.6886	1.91587e-13	1.78647e-12	19.7477
LOH3CR2A	-0.704293	4.79827	-7.79244	9.64694e-14	9.32154e-13	20.4214
LRRC10	0.769382	7.06027	8.40843	1.46238e-15	1.73202e-14	24.54
LRRC17	0.8595	5.03679	12.1179	5.3357e-28	2.8289e-26	52.8271
LTBP2	0.850771	8.1231	9.86815	3.44682e-20	7.01593e-19	35.0451
LUM	1.24711	9.67122	18.282	2.16252e-51	2.57632e-48	106.196
LYVE1	-1.41639	9.10437	-14.5188	6.4359e-37	1.16381e-34	73.1679
MAPK10	0.650338	6.11375	10.6285	9.48196e-23	2.6821e-21	40.8695
MATN2	0.885486	5.90367	17.3653	7.54329e-48	6.36559e-45	98.1123
METTL7B	-1.06882	7.3111	-12.4619	3.00838e-29	1.86327e-27	55.6739
MFAP4	0.897901	8.01828	13.5706	2.40612e-33	2.53808e-31	65.0171
MGST1	-1.12259	7.20282	-9.85677	3.75845e-20	7.62723e-19	34.9596
MID1IP1	-0.608213	6.78716	-13.1641	7.85147e-32	6.79555e-30	61.5647
MIR208A	-1.18472	4.8244	-10.2631	1.65543e-21	4.03459e-20	38.0435
MME	1.018	6.44292	14.1466	1.64959e-35	2.43862e-33	69.9537
MNS1	1.056	4.74785	20.6287	2.0565e-60	5.95006e-57	126.773
MOXD1	0.695214	6.00685	10.2009	2.68003e-21	6.43112e-20	37.5676
MPP3	-0.638854	7.72422	-11.7298	1.32166e-26	6.19622e-25	49.6504
MRC1	-0.612937	7.63054	-7.77008	1.11883e-13	1.06986e-12	20.2758
MT1A	-0.849251	7.86215	-9.01929	1.90157e-17	2.80499e-16	28.8171
MT1M	-0.765743	7.38123	-6.70715	9.20974e-11	6.17223e-10	13.6979
MT1X	-0.798138	9.17763	-10.1163	5.14967e-21	1.16254e-19	36.9225
MXRA5	1.23634	7.42388	13.4519	6.68145e-33	6.73231e-31	64.0053
MYH10	0.603875	7.96807	14.0466	3.93206e-35	5.41741e-33	69.093
MYH6	-1.57207	10.1217	-14.6152	2.77214e-37	5.29661e-35	74.0026
MYOC	0.62764	4.95535	7.23358	3.60348e-12	2.8892e-11	16.8695
MYOT	-1.06641	7.15767	-12.7636	2.3636e-30	1.66795e-28	58.1928
NAP1L3	0.988367	5.61351	13.3669	1.38552e-32	1.33624e-30	63.2829
NEB	0.878934	5.9601	6.10419	3.03621e-09	1.70575e-08	10.2885
NPPA	1.74171	7.49872	7.79615	9.41196e-14	9.10752e-13	20.4456
NPR3	0.844832	7.8448	10.7652	3.2147e-23	9.61703e-22	41.9388
NPTX2	-0.854815	5.62764	-16.6993	2.8182e-45	1.42693e-42	92.2422
NRK	0.993993	5.29194	17.1779	3.9961e-47	2.99752e-44	96.4601
NT5DC2	-0.587337	8.32185	-14.3277	3.41207e-36	5.80711e-34	71.5151
NT5E	0.695497	4.87381	12.9994	3.19732e-31	2.50021e-29	60.1739
NTM	0.59243	5.03671	12.144	4.29203e-28	2.31804e-26	53.0425
NUDT7	0.661269	8.63823	9.03276	1.72449e-17	2.55869e-16	28.9135
OGDHL	0.602762	5.44401	11.5408	6.21849e-26	2.67395e-24	48.1181
OGN	1.33453	7.68716	15.8302	6.27586e-42	2.311e-39	84.6025
OLFML1	0.889588	5.83016	14.2516	6.61747e-36	1.04706e-33	70.8587
OMD	0.893344	6.68289	11.149	1.49411e-24	5.33689e-23	44.9732
OSMR	-0.706438	8.16527	-12.4175	4.36457e-29	2.62302e-27	55.3055
P2RX5	-0.663134	6.47785	-9.42182	9.89758e-19	1.70166e-17	31.7316
PDE1A	0.690056	7.44744	8.3542	2.13139e-15	2.47801e-14	24.1693
PDE5A	1.02707	6.46614	18.787	2.43091e-53	4.10276e-50	110.643
PHLDA1	1.07425	6.59402	14.7677	7.29099e-38	1.5709e-35	75.3261
PI15	-0.973115	3.75324	-9.55318	3.71606e-19	6.7499e-18	32.6981
PI16	1.03208	6.9713	12.0703	7.92515e-28	4.12617e-26	52.4355
PIK3IP1	0.607688	6.02403	11.6984	1.7099e-26	7.835e-25	49.3956
PLA2G2A	-1.87381	7.98896	-13.788	3.69208e-34	4.34743e-32	66.874
PLCE1	0.811604	8.59811	13.1993	5.81247e-32	5.20884e-30	61.8625
PLEKHH2	0.913919	5.72714	14.2969	4.46276e-36	7.34831e-34	71.2491
PLIN2	-0.820455	7.95926	-12.1164	5.40091e-28	2.85599e-26	52.8151
PLP2	-0.609832	9.06574	-13.1891	6.34305e-32	5.65929e-30	61.776
PLTP	-0.724838	8.68438	-9.57519	3.15122e-19	5.7705e-18	32.8608
PNP	-0.685243	5.98855	-9.27326	2.97057e-18	4.77484e-17	30.6475
PODN	0.679496	8.05836	9.83769	4.34528e-20	8.7567e-19	34.8164
POSTN	0.832689	8.17469	6.24187	1.396e-09	8.17851e-09	11.0451
PROM1	0.79084	6.18921	9.56699	3.351e-19	6.10322e-18	32.8001
PTN	0.996947	5.75705	16.7522	1.76103e-45	9.63949e-43	92.7082
PTX3	-0.945067	4.86305	-7.43338	1.00815e-12	8.62769e-12	18.1183
RARRES1	-0.966518	5.46609	-11.1927	1.05036e-24	3.84684e-23	45.3217
RASL11B	0.798956	5.99165	10.788	2.6815e-23	8.16669e-22	42.118
RGS4	0.869038	4.89424	10.2416	1.95548e-21	4.73171e-20	37.8789
RNASE2	-1.16222	4.22895	-15.4172	2.41281e-40	7.08211e-38	80.9858
RNU4-2	0.706842	6.93289	4.55645	7.45171e-06	2.65516e-05	2.74694
RPS4Y1	0.801964	6.22583	4.08763	5.53734e-05	0.000172349	0.837646
RSAD2	0.620044	5.16281	11.05	3.31136e-24	1.12904e-22	44.1862
RXRG	0.592948	5.181	8.96085	2.90283e-17	4.16957e-16	28.4002
S100A8	-1.00284	6.9765	-8.74727	1.34433e-16	1.77373e-15	26.89
S100A9	-0.742446	6.27963	-12.0445	9.814e-28	5.07048e-26	52.2239
S1PR3	-0.621834	6.34082	-18.4353	5.5308e-52	7.00096e-49	107.547
SAMD12	0.59252	6.2999	9.69345	1.2952e-19	2.48406e-18	33.7383
SAMD9L	0.595819	7.13278	12.2358	1.99733e-28	1.10827e-26	53.7998
SCGN	-0.591667	3.61629	-8.75796	1.24569e-16	1.65436e-15	26.965
SCN2B	0.882028	6.07133	17.0183	1.65219e-46	1.15385e-43	95.0534
SCUBE2	0.828739	4.7525	15.7216	1.6396e-41	5.7253e-39	83.6507
SDSL	0.720317	6.4668	16.8926	5.05566e-46	3.01154e-43	93.945
SEMA4B	-0.676049	5.98883	-16.2734	1.2362e-43	5.21601e-41	88.4948
SERPINA3	-2.63206	7.0581	-24.3685	1.92537e-74	3.89946e-70	158.732
SERPINB8	-0.738052	5.85348	-10.7727	3.0294e-23	9.10743e-22	41.9974
SERPINE1	-1.49114	6.97196	-9.32233	2.06841e-18	3.39861e-17	31.0045
SESN3	0.600683	5.9134	11.2443	6.92075e-25	2.59087e-23	45.7344
SFRP1	1.03957	6.99516	12.0366	1.04794e-27	5.37314e-26	52.159
SFRP4	1.77929	4.97265	16.5846	7.80413e-45	3.85505e-42	91.2327
SGPP2	-0.981579	6.28329	-9.8373	4.35828e-20	8.77399e-19	34.8134
SH3PXD2B	-0.596381	6.64505	-9.96733	1.61691e-20	3.41829e-19	35.7925
SHISA3	-0.876627	6.40043	-10.0426	9.08337e-21	1.98667e-19	36.3619
SIGLEC9	-0.603164	4.83257	-12.8549	1.09138e-30	8.03774e-29	58.958
SLC11A1	-0.839897	5.15517	-12.2923	1.24554e-28	7.08591e-27	54.2673
SLC16A9	0.866222	4.2067	16.032	1.05164e-42	4.17625e-40	86.373
SLC27A6	0.738773	8.22315	7.99004	2.57207e-14	2.6483e-13	21.7202
SLC2A1	-0.632464	8.55836	-12.2485	1.79682e-28	1.00251e-26	53.9045
SLC36A4	-0.634927	5.90425	-14.1533	1.5567e-35	2.33539e-33	70.0111
SLC6A1	0.710046	5.59353	13.3373	1.78519e-32	1.71353e-30	63.0318
SLC7A1	-0.717787	6.96382	-10.7728	3.02515e-23	9.10743e-22	41.9988
SLCO2A1	-0.753431	7.64478	-10.3592	7.83964e-22	1.99719e-20	38.782
SLCO4A1	-0.752953	5.53551	-18.0883	1.21087e-50	1.36244e-47	104.489
SLN	0.606781	5.82974	4.97659	1.0672e-06	4.30643e-06	4.6113
SMOC2	1.19157	7.05675	20.5997	2.65425e-60	6.71956e-57	126.52
SNCA	0.704164	7.25408	12.43	3.93197e-29	2.39862e-27	55.4088
SNORD115-11	0.642879	4.49449	7.74772	1.2973e-13	1.23296e-12	20.1305
SNORD115-12	0.592559	4.45024	7.65308	2.41933e-13	2.22519e-12	19.5186
SNORD115-26	0.610986	4.44656	7.65347	2.41314e-13	2.22051e-12	19.5211
SPP1	-0.940657	6.62041	-6.91199	2.66295e-11	1.92342e-10	14.9112
ST6GALNAC3	-0.641534	6.21546	-15.229	1.26764e-39	3.4694e-37	79.3417
STAT3	-0.586859	10.3992	-14.9031	2.22397e-38	5.0609e-36	76.5027
STAT4	0.885741	5.72397	8.3003	3.09479e-15	3.52524e-14	23.8024
SULF1	0.837342	7.062	11.6587	2.36937e-26	1.05931e-24	49.0728
SVEP1	0.727631	6.74995	11.2891	4.81805e-25	1.83421e-23	46.0926
TEAD4	-0.653649	5.80793	-14.7301	1.0136e-37	2.09473e-35	74.9996
THBS1	-0.67647	9.45027	-7.09222	8.74776e-12	6.72621e-11	16.0008
THBS4	0.838321	8.09943	9.35342	1.64359e-18	2.7465e-17	31.2313
TIMP1	-0.792704	9.95685	-9.32204	2.07285e-18	3.39861e-17	31.0024
TIMP4	-0.734874	8.46005	-10.6379	8.8014e-23	2.50007e-21	40.9432
TLL2	0.947763	5.89433	15.1488	2.56737e-39	6.75285e-37	78.6423
TLR2	-0.679054	5.15289	-9.22193	4.33317e-18	6.84019e-17	30.2752
TMEM71	0.889451	8.19662	12.9443	5.10747e-31	3.85976e-29	59.71
TNC	-0.714105	6.34192	-4.62512	5.47467e-06	1.98921e-05	3.0419
TNNT1	0.591494	7.2785	9.03876	1.65093e-17	2.45494e-16	28.9564
TTTY10	0.896919	5.33744	6.07543	3.56537e-09	1.98323e-08	10.1321
TUBA1C	-0.718639	6.98956	-10.9566	6.99992e-24	2.29772e-22	43.446
TUBA3D	-0.983671	7.32782	-22.5377	1.21207e-67	4.9096e-64	143.25
TUBA3E	-0.861263	4.57968	-17.112	7.17901e-47	5.19273e-44	95.8795
UCHL1	0.713763	6.06282	8.73803	1.43576e-16	1.88532e-15	26.8252
USP9Y	1.09636	6.54564	5.46136	9.60498e-08	4.45148e-07	6.9353
UTY	0.913951	6.28753	4.47463	1.07085e-05	3.71941e-05	2.40051
VSIG4	-1.28837	7.12043	-15.9305	2.58405e-42	9.69162e-40	85.482
WNK3	-0.716178	3.73647	-14.3021	4.26387e-36	7.07838e-34	71.2942
XRCC4	-0.605988	6.45843	-8.91925	3.91943e-17	5.50486e-16	28.1043
ZMAT1	0.738102	6.75536	19.6735	9.38551e-57	2.11205e-53	118.428
ZMYND17	0.696682	6.16086	10.122	4.93037e-21	1.11819e-19	36.9654
ZNF676	0.598258	6.22309	9.19591	5.24469e-18	8.22141e-17	30.0869

## Sheet: diff_expression
id	GSM1379881_Control	GSM1379918_Control	GSM1379919_Control	GSM1379891_Control	GSM1379920_Control	GSM1379921_Control	GSM1379972_Control	GSM1379882_Control	GSM1379973_Control	GSM1379974_Control	GSM1379975_Control	GSM1379897_Control	GSM1379887_Control	GSM1379898_Control	GSM1379976_Control	GSM1379977_Control	GSM1379978_Control	GSM1379862_Control	GSM1379924_Control	GSM1379892_Control	GSM1379888_Control	GSM1379877_Control	GSM1379883_Control	GSM1379884_Control	GSM1379979_Control	GSM1379927_Control	GSM1379980_Control	GSM1379857_Control	GSM1379981_Control	GSM1379982_Control	GSM1379861_Control	GSM1379983_Control	GSM1379858_Control	GSM1379925_Control	GSM1379922_Control	GSM1379923_Control	GSM1379885_Control	GSM1379989_Control	GSM1379899_Control	GSM1379900_Control	GSM1379901_Control	GSM1379926_Control	GSM1379878_Control	GSM1379895_Control	GSM1379970_Control	GSM1379966_Control	GSM1379962_Control	GSM1379971_Control	GSM1379896_Control
ABCG2	4.93473	4.13379	4.15977	4.82421	4.55374	4.62332	4.56181	4.71971	5.22236	5.10354	4.6218	4.94922	4.89711	5.23076	4.52278	4.23006	4.87549	5.01615	4.60287	4.62003	4.31157	4.48312	4.46566	4.74965	4.13965	4.56357	3.88031	3.85384	6.37177	5.61367	4.57627	4.58463	4.39268	4.43729	6.32874	4.1726	4.52996	4.31066	4.7221	4.40149	4.36995	4.59849	5.00486	4.47183	4.17035	4.35001	3.8123	5.11683	4.3226
ADAMTS15	5.55964	6.30699	6.61919	6.35997	6.0527	6.7923	6.91736	6.51466	6.04534	6.51653	6.05122	6.19201	7.00694	6.19527	7.01084	7.4237	7.11071	5.99387	6.26553	6.74583	6.54682	6.5535	7.33735	7.1393	6.83092	6.72512	7.16856	6.16259	5.84231	5.07329	6.70602	7.53992	7.11371	6.37207	6.4458	6.67665	6.0085	6.1518	6.3171	6.74329	6.31529	5.78247	6.4864	6.64508	6.51686	7.41216	6.23688	6.48164	6.38368
ADAMTS4	7.60653	6.76869	6.90741	6.4306	6.75088	7.64481	6.43678	5.78275	7.29701	7.26708	5.96535	6.23213	7.47731	5.65474	7.37068	7.73881	6.51967	8.24272	6.83348	6.64539	6.7398	7.21517	8.72587	7.3293	6.69267	7.76936	6.54714	7.1034	5.75377	5.32801	6.388	7.0525	6.59612	6.86294	6.95484	8.69467	7.23923	7.35995	5.55652	6.37363	6.81934	7.55403	6.2896	6.20719	7.1034	6.55155	6.5125	6.12896	5.95166
ADAMTS9	10.2642	9.02166	8.91866	9.19839	8.69765	9.66127	8.29995	8.77012	8.83434	9.41196	7.86061	8.60297	9.95266	7.79091	10.3851	9.39689	9.6748	10.8455	8.64039	8.51141	8.61405	9.07321	10.3275	9.07121	8.80417	10.1442	9.34735	8.42003	8.21223	7.44629	8.76479	8.57023	9.04135	9.42713	8.93551	9.77942	9.93358	8.53428	8.2637	7.93728	9.40327	9.92558	8.46655	9.2256	8.97371	10.0128	8.60011	8.40417	8.72744
ADORA3	4.62271	4.43925	5.68424	5.08052	4.59996	4.68471	4.72094	4.72712	4.00807	5.57419	5.42335	5.48726	5.86376	4.87296	5.13186	5.04528	4.16615	5.40065	4.47213	4.60986	5.45989	5.66734	5.31742	4.62517	4.98355	6.08292	4.41403	6.05037	5.08263	4.20109	4.95167	5.13792	6.00331	5.61278	5.78163	5.01251	4.90382	5.91245	4.87853	5.64259	5.64465	6.41344	5.81709	5.85834	5.11683	5.22629	6.19111	4.61258	5.62837
AGXT2L1	6.45336	5.33408	5.32372	5.42425	5.89263	6.34237	5.35956	7.36818	5.22896	5.00331	6.13752	6.17872	5.02752	5.24648	7.33456	6.82483	6.62462	7.3089	5.64028	5.57991	6.19172	6.02761	5.72154	6.63017	5.79114	5.07387	6.46918	7.13899	4.55463	3.97451	6.96781	5.95811	6.39485	5.41199	7.4061	5.65035	6.5668	6.62766	5.39623	5.80849	5.32645	4.52848	7.75316	7.1716	5.54745	7.53435	5.49891	5.40642	5.73138
ALOX5	6.62433	5.7836	7.27719	6.26932	6.36778	6.89341	6.11822	7.02563	5.78303	6.50851	6.21678	6.5048	6.74773	6.53313	6.50353	6.49632	6.69114	7.23181	5.79989	6.15091	6.30761	6.35511	7.04242	6.55925	6.10703	7.2657	6.28181	6.73376	5.71218	5.31831	6.56144	6.26221	7.28201	6.55477	6.94876	6.29748	6.76839	6.48607	6.26348	7.23623	6.55718	7.1834	6.82034	6.6908	6.41444	6.40866	6.46099	5.87567	6.20019
ALOX5AP	7.25076	6.82926	8.11806	7.10111	7.38905	8.57361	7.47658	7.5805	6.50252	7.53327	8.28688	7.92376	8.53808	7.8408	8.00245	8.15992	8.07631	8.623	7.35388	7.45225	8.01293	7.86543	8.1527	7.90339	7.78231	8.37706	7.60767	8.41504	6.70958	6.02259	8.2654	7.79715	8.48339	7.55518	8.53492	8.09226	7.45591	8.10801	7.98341	8.63707	7.56164	8.47274	8.99602	9.16883	7.67072	8.57233	7.8399	7.2706	8.45258
ANKRD2	9.81677	11.0788	9.24437	11.0111	10.2591	8.88828	9.87268	9.19634	9.00037	10.348	9.7423	10.6495	9.96331	9.86532	9.56373	9.12338	9.60887	10.2154	9.87953	10.4301	9.62328	10.5061	10.7848	9.9612	9.74073	10.07	8.65832	9.11822	11.0655	9.57528	9.88717	9.98485	9.00037	10.4118	10.2922	9.73291	9.66729	10.0435	10.2591	9.5724	10.3647	10.4394	9.94617	9.88335	10.0522	9.34483	9.64795	9.21902	9.54977
ANKRD29	5.05231	5.76771	5.35895	5.03803	5.76653	6.16893	5.6125	5.47134	6.28751	5.12549	6.02077	5.28902	5.21874	5.65674	5.5917	6.21528	5.63999	5.11773	6.2569	5.19834	5.84779	5.60151	5.10888	5.39395	5.52627	5.26189	6.22916	5.73167	5.20132	6.33463	5.31377	5.75867	5.35207	5.87011	4.80524	5.45753	5.62458	5.65416	5.84866	5.0456	5.6779	4.74235	5.66165	5.32676	5.23191	6.04713	6.24681	5.95431	5.0128
ANPEP	5.58022	4.34539	6.5225	6.5156	5.3186	5.72185	6.72283	6.60609	4.59616	6.46194	5.33286	6.7636	6.7309	4.90983	6.57619	5.92446	5.12311	6.6802	5.16821	5.9741	6.64735	6.51967	6.26963	6.65765	5.82971	6.79266	5.0113	6.66072	6.37693	5.14874	6.21556	5.64657	7.09149	6.6908	5.71386	6.44459	5.97766	6.21046	6.66937	6.87998	6.50973	7.40824	6.4634	6.35219	6.0694	6.5538	5.35865	5.25007	4.83791
ANTXR1	7.73636	7.86192	8.10647	7.82147	8.18605	8.01872	8.57427	8.37764	7.96562	7.90865	8.30528	7.85538	8.07631	7.76605	8.08834	8.66825	7.94164	8.01628	7.72583	7.92025	7.75358	8.04782	8.00968	8.23456	8.13566	8.28391	8.19611	7.68656	8.09025	8.9755	8.26309	8.23072	8.31821	8.15791	8.11046	8.05502	7.80085	8.03186	7.99494	7.70995	8.2928	8.17705	8.39116	8.01293	8.42003	7.3293	8.13566	8.01722	7.92756
AOX1	5.09264	4.41193	5.83115	7.08981	6.41259	6.7789	5.27362	5.20787	4.6416	5.71925	5.47985	4.98386	5.1433	5.3186	6.15532	5.70361	6.33332	4.50686	4.77447	5.03379	6.93204	6.22946	7.54296	7.0683	5.25312	4.41095	4.95196	5.62808	6.13291	4.30805	6.21796	6.37939	5.01982	4.91099	6.5624	5.76328	6.11647	7.06639	5.94295	6.74044	4.95134	5.33012	7.39562	6.51035	6.2569	4.713	5.94533	4.51021	6.44549
APLNR	5.06965	6.01433	5.93946	5.71043	6.23568	5.70729	6.14942	6.44023	6.82646	5.43465	6.27812	5.09536	6.03107	6.34821	4.87885	6.10998	5.83002	5.60953	7.69139	5.68135	5.76035	5.20576	5.61099	5.6954	5.99109	4.99157	7.37737	5.80993	5.35533	5.562	4.82938	6.40095	5.76417	6.45579	6.50721	4.47448	5.49303	4.89292	5.01982	6.02105	6.31037	6.20808	5.06907	5.71982	5.35025	4.87265	5.14687	7.1247	5.1213
AQP3	6.46068	6.64673	7.05972	7.61781	7.46587	6.82996	7.91522	6.03448	6.15937	6.22261	6.85705	7.29841	7.1067	6.26137	8.74308	7.56938	8.04687	6.42787	6.64383	7.31701	7.53327	7.18997	7.66358	8.12865	7.34929	6.8094	6.54142	7.06171	7.79387	6.44549	7.39191	7.02107	6.94429	6.74455	6.29902	7.93025	7.0628	6.88715	8.01821	6.93043	6.61198	7.46068	6.97719	6.90229	7.79753	8.09269	6.10506	5.9905	7.37424
AQP4	6.10298	6.82895	5.2748	6.90645	6.94079	5.38621	7.35826	4.70225	5.05144	4.78607	7.38625	5.69962	4.49403	6.67633	6.6719	7.90517	6.14764	4.47814	7.02306	7.51089	6.78329	7.31841	6.54812	5.05503	6.6681	5.34844	7.19412	5.69313	4.70796	4.30137	7.29878	8.05502	4.21509	5.62516	7.54488	7.14064	6.6629	6.44428	5.86899	7.66767	5.50411	4.78161	7.36997	6.69487	7.76014	4.46793	6.60642	7.60574	6.0772
AREG	8.61541	5.70186	5.28632	6.58309	6.132	9.18478	6.633	6.61386	4.49114	8.28505	7.29106	6.93531	8.35957	6.05885	9.16236	7.0938	6.71772	9.72815	6.11236	6.46575	6.00765	7.70418	10.3619	6.77447	5.76911	8.51973	5.43586	8.53298	6.58118	4.87392	7.7046	5.49747	7.1247	7.18538	7.71038	6.12837	9.40586	7.28378	6.11706	6.09828	6.94242	7.02595	6.27052	7.07146	7.32687	8.52659	6.65234	5.68875	7.61965
ARG2	6.32815	4.85056	4.85385	4.74786	5.16616	6.38059	4.64497	5.98024	4.70738	5.63799	5.23044	6.6123	7.91665	5.01192	5.13731	5.43494	5.46373	7.28652	4.85692	5.187	5.32068	6.17603	5.08936	5.76653	4.68265	8.15372	4.48166	6.52156	4.9897	4.73942	8.14039	5.67592	6.61354	6.20317	5.83735	5.2815	5.4825	5.63626	4.78252	5.14037	5.96535	5.7819	6.51967	6.38336	5.13699	8.74079	5.94681	4.87672	6.06884
ARRDC3	7.16755	7.84934	8.63775	8.21487	8.4285	8.27952	7.37103	8.00202	8.83286	7.72745	7.97014	8.29163	8.01628	7.92025	7.93766	9.10517	8.3972	8.73714	8.4885	8.81774	8.16044	7.94075	8.00487	8.17855	7.70628	8.81375	8.66477	7.97741	7.91128	9.16236	7.66601	8.27596	8.54898	7.77864	8.51008	8.22746	8.24826	8.47707	8.41259	8.6328	7.76644	8.39116	8.97281	8.80903	7.52017	9.03939	8.251	8.24983	8.35782
ARRDC4	7.27397	8.4268	7.27998	7.65917	7.41537	7.5292	7.59268	7.55903	7.4795	9.32446	7.10606	8.52462	8.84226	6.89207	7.55598	7.8837	7.7206	7.91309	7.30338	7.67911	7.8828	7.44478	7.09873	7.85887	7.21958	8.70066	7.05681	7.52313	8.10997	7.28484	7.99451	7.87282	8.71542	8.77401	8.84226	7.69537	8.04488	7.36569	7.32165	7.38383	8.89156	9.95684	7.90112	8.42903	7.53219	8.36316	7.03359	7.23554	7.05549
ASB14	6.70095	6.97142	8.18499	6.79104	7.74824	6.56615	6.66904	5.66078	8.54697	4.50361	8.41387	5.11562	4.63366	8.56356	5.31436	6.31886	5.72274	5.06233	7.84679	7.00469	7.70667	6.78202	6.7395	6.09509	8.4369	4.71815	8.01534	5.55852	5.9794	7.96653	4.69863	6.2569	4.76328	4.72773	4.8164	8.64401	5.63398	8.1739	8.18029	7.73273	4.889	4.21619	5.98245	5.39683	8.04014	4.62728	7.69337	8.21598	7.65669
ASPN	5.91849	7.85408	7.22403	5.81652	6.39455	7.06959	6.88494	6.76265	8.03564	5.02663	7.77272	6.66389	6.23418	7.72218	4.92829	6.19618	6.20107	5.28448	6.91505	6.91736	6.10152	6.3171	4.72242	5.81975	6.58624	6.05973	6.36625	8.21487	7.66837	8.97819	6.38397	6.36929	7.45994	6.36566	4.67386	7.09514	4.48224	6.24859	6.96193	6.51718	6.28009	4.70825	6.13434	5.45342	5.93314	5.23044	8.94679	6.96943	5.57933
ATP1B3	9.44623	7.3156	7.18085	7.3873	6.82229	7.37424	7.90019	7.92376	7.29424	7.97782	6.82616	7.53513	7.75189	6.94242	8.1527	7.31456	7.98996	8.21815	6.92747	6.86999	6.90321	7.48323	8.01968	7.11371	6.88875	8.34519	7.4061	7.15371	7.80296	7.02742	7.44814	7.40646	7.6628	8.1085	7.6974	8.20193	9.50763	7.78312	6.89906	7.22268	8.09548	8.11753	8.13213	7.43452	6.78202	7.9434	7.41607	6.61582	7.19723
ATRNL1	4.15128	5.14184	4.26381	3.852	4.49638	5.62636	3.27717	4.2763	5.27691	4.33286	3.8623	4.86601	4.06266	5.58537	3.33236	3.74672	4.74329	3.99869	4.84117	5.73629	3.89514	4.46807	4.6298	4.12098	3.94023	4.58231	4.78886	3.63573	6.83505	6.58592	3.84117	3.71164	3.58336	5.78788	3.99599	3.80051	3.75444	4.60114	4.48763	4.0618	5.86675	3.56665	4.52309	4.34044	4.08757	3.49076	3.16518	4.41875	3.94683
BCL6	8.939	8.32223	9.21372	9.05359	8.78168	9.11822	8.74884	8.97908	7.8511	8.88486	8.79021	8.7333	9.0722	8.29337	9.45682	8.57233	9.02931	9.65221	8.23786	8.44078	8.54697	8.09953	9.65077	9.4623	8.66123	9.20486	8.72744	8.39364	8.59154	8.21223	8.55365	8.45134	8.91866	8.9943	9.02434	8.90156	8.96142	8.0859	8.70206	8.12102	8.84711	8.71323	8.30875	8.60648	8.76028	9.5259	8.47274	7.94938	8.34519
BEX1	5.17931	4.37204	4.52729	4.80218	4.95257	4.35381	4.41317	5.50857	5.80488	4.713	5.22138	5.43794	4.85206	4.50962	4.35381	3.67859	5.86958	5.05029	4.36422	5.41753	4.90919	4.76538	4.77447	5.00001	4.43424	4.77416	4.50686	4.41639	5.2854	5.55039	4.10849	4.48553	4.00384	4.6685	4.2124	4.72368	4.27745	4.64996	4.31477	4.55796	5.04101	4.45782	4.36843	4.16468	4.80615	4.23247	4.02674	4.92623	4.88133
BLM	5.52151	5.40154	5.77264	5.93487	6.99917	6.1141	6.02292	5.44322	5.40065	6.236	5.99761	5.86702	6.44549	5.70644	5.88858	6.47761	6.02668	5.54867	4.70011	5.91302	7.00141	5.90363	6.31801	6.1415	6.16343	6.09628	5.57779	6.68536	5.41087	4.85025	5.75836	6.29355	6.06685	6.07999	6.72512	7.55165	4.88471	6.8846	6.38276	6.51938	6.14095	5.48901	6.71052	5.96535	6.6866	5.76447	6.15091	4.89471	6.23241
BTN3A1	5.18942	6.11555	6.63847	5.57841	5.86202	6.5156	6.31828	6.93105	6.83284	5.91617	6.41626	6.38276	5.74749	6.78108	5.36585	6.39485	5.62694	5.69483	6.76103	6.26932	6.10703	5.90095	6.11555	6.08261	5.92087	5.94909	6.88977	5.71894	5.9552	6.60111	5.71101	6.55124	6.32665	5.83676	5.65649	5.92386	5.15794	6.01608	6.50128	6.07321	5.82537	5.56954	5.95668	5.91359	6.00621	5.81737	6.07231	6.91278	5.77119
C10orf71	8.56822	8.70885	8.84553	8.55956	9.31037	8.08103	8.96226	8.35383	9.24113	6.26021	9.05735	8.1646	7.04952	9.36297	6.78171	8.46593	7.84124	8.12257	9.14921	8.78243	9.07024	8.64822	8.11145	8.13778	9.13032	6.40095	8.78861	8.13466	9.5622	9.38311	8.37999	8.67996	6.80258	7.35242	6.92578	8.81855	7.1227	9.2256	8.92603	8.76938	7.20229	6.18545	8.49651	8.12816	9.22236	6.78394	8.89739	9.50352	8.75879
C13orf33	8.7036	7.12749	7.27858	8.10647	7.37772	7.59379	7.2555	7.39453	6.67759	8.23072	7.47033	7.82894	8.88235	6.03448	8.80342	7.3564	7.83653	8.62507	6.47426	6.86231	7.699	7.04794	8.19194	7.55403	6.8901	8.68069	6.67283	7.38307	7.31806	6.41144	7.78924	7.31631	8.35782	8.93109	9.12735	7.09276	9.27557	7.15371	7.15442	7.50976	8.94503	9.00499	8.6654	8.11753	7.28618	8.24928	6.98959	6.23097	7.28412
C15orf59	7.26392	8.20738	7.74571	7.41396	8.48525	7.72497	7.84033	7.2128	7.23276	7.44181	7.84373	7.81599	7.36894	7.68305	7.15846	8.21931	7.5832	6.93531	7.88105	7.92111	8.19194	8.4802	7.53363	8.01919	7.90646	6.53286	7.74328	7.43638	7.25444	7.01222	8.3556	8.2488	7.47395	7.77397	7.0181	8.27596	6.86548	7.67459	7.40469	8.2225	7.86501	7.03619	7.99588	7.65746	7.65626	7.73636	8.06693	7.50331	8.60648
C16orf89	5.28786	4.93194	5.59642	4.97746	5.06694	5.01402	5.37811	4.67997	5.32281	5.16249	5.52862	5.35713	4.93594	6.35069	5.4028	5.43017	5.25559	5.31253	5.43911	5.46575	5.1553	5.55679	5.17035	5.2343	5.89375	4.86689	5.03533	5.06544	5.67536	5.68651	5.83029	5.17998	5.04619	4.96901	5.08234	6.19351	5.234	5.63943	5.29559	5.27601	4.92176	5.06965	5.27025	5.10497	5.28722	5.11471	5.76801	5.36071	5.06147
C1orf105	4.23098	5.83458	5.48042	4.02348	4.75305	6.97043	4.82789	6.03389	5.21722	3.84701	5.02137	5.33348	4.93103	5.53983	5.9308	5.81823	5.14359	5.31711	4.90039	5.03172	5.49594	5.41577	4.08871	6.22828	5.98452	4.31676	6.08636	7.29771	4.46767	4.25587	5.05412	5.47985	5.20669	5.15918	4.22894	6.57469	5.27271	5.66791	4.44811	5.75717	4.98232	3.81847	7.0628	6.65329	5.7486	5.6588	5.80741	5.98629	5.66877
C1orf162	7.0991	6.59141	8.00773	6.95581	7.28618	8.03813	7.29841	7.77144	5.92416	7.57783	7.11769	7.58888	7.7202	7.4929	7.07339	7.43995	7.23249	7.64678	6.4664	6.7347	6.86743	7.96331	7.77017	7.0017	7.2071	7.94938	6.60206	7.85024	6.5765	6.36749	7.22944	6.83785	8.24826	7.388	7.65114	7.14553	7.21892	7.86895	7.19987	8.53991	7.21617	8.5961	8.69175	8.35901	7.4237	7.27719	7.52653	6.94647	7.51124
C1QB	7.90603	7.40505	9.49957	7.54256	8.61405	9.10618	8.53172	7.84722	7.05873	7.40396	9.36648	7.76558	7.9434	9.14415	7.69817	8.62237	8.31594	7.54336	7.26083	7.76519	8.1311	8.80342	8.80184	8.18553	8.30351	8.01968	8.42791	8.69322	7.47508	6.28572	8.01628	8.11298	8.09751	7.69101	7.56588	8.27952	7.95917	8.94503	8.29514	9.37713	7.55048	8.38993	9.19953	8.69989	8.65404	8.3544	9.0198	7.93681	8.34811
C1QTNF1	9.96331	9.09568	9.60735	8.76098	8.93195	9.99755	8.48594	10.2697	8.70066	8.23512	8.06242	9.52896	9.68215	8.60852	10.3675	9.94194	9.93981	9.72343	8.46359	9.34355	8.80495	9.47171	10.1021	10.1489	8.48724	8.32904	8.73785	9.39803	7.84167	8.21541	9.66265	8.81855	9.07993	9.90663	9.67023	7.98341	10.424	8.75879	8.9995	9.16025	9.89904	8.38463	10.0413	9.75528	8.73404	10.4654	9.08194	8.59022	8.79338
C1QTNF7	3.59035	3.62502	3.69143	3.84176	4.25644	3.2804	3.70134	3.46991	4.22978	3.40776	4.19814	3.40427	3.45582	3.91608	3.54773	3.76025	3.50504	3.34237	3.71958	3.72756	4.01339	3.47312	3.55891	3.20784	3.78202	3.47312	3.88253	3.74672	4.22397	4.85236	3.68855	3.86722	3.43337	3.40427	3.3125	3.55504	3.63666	3.98921	3.89514	3.79872	3.31309	3.53022	3.65001	3.90322	3.77043	3.38721	3.98316	4.02762	4.09373
C20orf200	6.66674	6.33883	6.54112	6.79134	6.63396	5.99079	6.73437	6.11733	7.14261	5.92446	6.42873	6.11676	5.67083	6.71708	6.09391	6.8901	6.35006	6.18637	6.93403	6.87288	6.70218	6.66419	6.69644	6.01871	7.11539	5.65937	6.62557	6.25273	6.71488	7.49439	6.24113	6.1141	5.88193	5.87339	5.44057	6.18042	5.54806	6.96132	6.70761	5.9488	5.89375	5.80653	6.25244	6.33554	7.11803	5.90066	6.69597	7.32859	7.02274
C3	9.70615	9.91439	10.7762	10.7163	10.3792	11.0471	10.0567	10.4057	9.05067	10.0499	10.4088	8.9162	9.35345	10.6959	10.6417	10.5731	10.0259	10.0237	10.3054	10.3028	10.6094	10.1878	11.1425	10.8815	10.6058	9.33742	11.2899	10.3337	8.44762	8.00108	10.3733	10.6495	9.03204	9.0722	10.4998	10.0324	10.0655	10.9015	10.0888	10.4623	8.88486	9.53019	10.2753	10.017	10.6197	9.58535	10.0259	10.5423	10.171
C5orf13	6.98207	7.80215	7.53588	7.49254	7.66601	8.62777	7.65188	8.27892	8.53235	8.78094	8.06394	7.30374	8.25044	8.44393	6.88365	7.6742	6.45274	8.78094	8.7686	8.44575	6.83628	7.91391	7.64208	6.82483	8.15217	8.69765	8.47457	7.70297	7.10971	7.88105	7.11739	7.79592	8.72358	8.46178	9.24545	7.22637	6.91537	7.8828	8.36375	7.17721	8.53991	9.33043	7.27965	7.89284	7.53142	7.28753	8.27596	9.08505	8.11349
C5orf23	8.19926	6.97881	7.97426	8.09413	7.21345	6.58024	7.19478	7.55244	8.40417	6.76705	7.81599	8.08834	7.8837	7.6902	6.222	6.97431	7.3156	7.25718	7.2457	7.46506	8.26484	7.08192	5.65067	7.53031	7.05218	6.99659	6.07349	6.39302	8.406	8.56755	6.64415	6.07888	8.24716	7.13241	6.01056	7.48614	6.37752	7.12642	8.04782	6.68186	7.37424	6.41049	6.80066	6.97622	6.07231	5.98106	7.28032	7.28272	6.8471
C6	7.7206	7.1227	8.04828	8.64548	8.24381	8.51008	9.06109	8.23786	8.72053	5.52264	8.39299	6.00735	5.66763	7.5296	8.21815	9.51716	8.96409	6.29233	9.25994	8.62713	8.37455	9.13032	8.39897	8.04924	8.4206	5.29259	8.32049	6.5624	5.95026	7.90248	8.52659	8.50572	6.48894	6.41316	6.22353	9.12843	7.62633	9.0741	8.53553	8.05454	6.21318	4.86187	8.10899	7.7206	8.52659	7.4795	7.93069	8.91866	9.38311
CCDC113	5.5845	5.27209	5.71074	5.33316	5.67227	5.2343	5.43967	5.10079	5.52323	4.417	5.83029	4.9071	5.00331	5.75978	4.77597	5.50588	4.98908	4.36568	5.1934	4.83279	5.22236	4.94462	4.55433	4.94948	5.25529	4.27771	5.59882	5.02813	5.19679	6.41808	4.53807	5.04589	4.26381	4.73756	4.61971	5.37691	5.50648	5.59001	5.15856	5.51118	4.50393	4.61553	5.68249	5.60297	5.45431	4.41004	5.37628	5.44353	5.04876
CCDC3	5.66018	5.86872	5.74691	6.12083	5.89088	5.97678	6.27995	6.55637	6.84968	6.36391	5.88309	6.7572	6.11326	5.57328	6.27931	6.33056	5.61996	6.30389	6.17192	5.4493	5.58677	6.01025	6.14732	6.14555	6.05211	6.27176	6.54112	5.2944	6.29478	7.32724	5.53669	6.19264	5.84059	5.84029	6.2596	6.21678	5.55736	5.57658	5.53698	5.47666	5.75574	6.5231	5.7489	5.52264	7.17622	5.35328	6.58309	6.35038	5.78221
CCDC80	8.99161	8.92687	9.63792	7.98484	8.04687	9.1667	8.69765	9.4504	9.17318	8.58223	8.64617	8.64684	9.14318	8.48144	8.06291	8.99074	8.63707	8.66417	8.40535	7.83653	8.0753	8.61678	7.5832	9.19839	8.05549	9.62908	8.36248	9.73447	8.72963	8.97638	9.51302	8.1819	9.81677	8.67412	8.42735	7.80296	8.58154	7.2128	8.8209	8.21325	8.73714	9.21798	8.69104	9.18783	7.62871	8.75879	9.99539	8.39897	7.20364
CCL2	10.8213	10.2591	9.41453	8.6022	8.32794	8.70283	8.80651	9.43734	10.6021	10.5289	8.79409	9.63942	10.7083	8.74739	9.74399	8.96758	8.50886	10.7848	10.2204	9.26648	7.85196	9.10618	9.9721	8.7894	8.72822	10.4684	10.0888	9.76979	8.62852	6.56176	8.68431	9.49298	10.4998	9.8854	9.77294	8.88486	11.0054	9.67917	7.39562	8.46303	9.79628	11.0788	8.91942	9.13458	8.3782	10.1489	8.15943	9.29321	7.64518
CCL5	5.4022	4.69437	5.72879	5.01797	5.12977	5.23958	5.21571	5.80574	5.35301	4.97446	4.8681	5.18671	5.32127	5.82739	5.06816	5.31681	5.2914	5.57039	6.24294	5.407	4.98628	5.26883	5.74805	5.14386	4.8902	4.98511	4.688	5.58649	4.96078	4.87421	4.92861	5.03379	5.07208	5.00886	5.31681	4.93568	5.69257	6.02493	5.2748	5.58218	4.91439	5.40092	5.28027	5.01038	5.00425	5.12338	5.39425	7.41181	4.74329
CCR1	6.0302	5.09358	5.95315	5.17815	5.34456	6.14263	4.798	5.68705	4.91955	5.82156	5.583	5.53488	6.0299	5.79786	4.94948	5.37387	5.86202	5.5539	4.88287	5.25501	4.93957	5.89174	5.74311	5.43586	4.87045	6.34582	5.4919	5.83882	4.31245	4.42369	5.24077	5.4082	6.08115	5.44439	5.98215	5.09053	6.26787	5.05814	5.21933	6.08203	5.47107	6.88776	5.96856	5.38109	4.82728	5.2914	4.92296	5.54898	5.10173
CCRL1	3.96199	4.75632	4.54953	4.29621	4.33488	4.0615	4.16587	4.47569	6.01234	4.22839	5.20547	4.61612	4.11413	4.34656	3.78142	4.95623	4.09591	3.81376	4.8198	4.35621	4.52486	4.53507	4.0448	4.30167	4.29004	3.94109	4.62033	4.01931	4.71543	5.0332	4.54225	4.84694	4.11172	3.93137	4.08786	4.71331	3.70518	4.39386	4.55553	4.63881	4.0119	3.44046	4.73266	4.40289	4.08182	4.01424	4.87612	5.34873	4.63853
CD14	8.45258	8.75645	10.233	8.34342	9.01801	9.96331	8.47951	9.90858	8.26706	9.14816	9.76007	7.71814	8.61127	9.75218	8.12515	9.20699	8.5875	8.95277	9.1212	8.79175	8.32223	8.9303	9.59542	8.04782	9.17527	8.63143	9.78932	8.56228	7.24058	6.92947	8.16775	9.12939	8.96672	8.83286	8.25044	9.02731	8.46178	9.17843	8.82565	9.4196	8.79874	9.45956	9.35463	8.76633	8.59815	7.70869	8.97371	8.9303	8.2052
CD163	8.51842	6.62702	9.20486	8.16829	8.36375	9.20371	8.12816	8.48661	5.70132	8.42379	8.13778	8.58559	9.02731	8.14087	8.55167	8.44078	8.75645	8.17909	5.95026	7.7169	8.63707	8.61267	8.81614	8.67412	7.81307	9.1102	6.87288	8.89661	7.21617	6.00246	8.43149	7.81476	9.50086	8.5483	9.00957	8.06149	8.78015	8.51338	8.63356	9.10043	8.65613	9.28588	8.92099	8.49715	8.65976	7.75475	8.31879	6.67633	8.31322
CD24	5.1077	5.65474	5.4034	5.6999	5.8805	2.95049	3.0724	5.31048	3.0569	2.87308	6.45549	2.80764	5.51682	3.67192	3.15703	3.09393	5.29682	5.51383	5.9982	3.02499	5.93687	2.81032	5.12429	5.78588	4.45131	3.67252	5.76035	6.21619	3.14401	5.72214	2.6393	3.14037	4.94892	4.85507	3.25501	5.94824	4.94583	5.43465	6.132	2.98097	5.14596	2.96625	5.00209	3.67112	6.01665	2.97151	3.09945	5.72214	2.75958
CD38	7.02466	6.17045	6.37567	6.76513	6.50384	7.34782	6.62616	6.07918	6.01665	6.0603	6.18042	5.61099	6.02077	5.82418	6.83092	6.43185	6.63561	6.0184	5.81078	6.53869	6.94973	6.59892	7.90248	7.33491	6.70958	5.76007	6.22054	6.44898	6.13695	5.61222	6.62702	6.07662	5.32861	5.82186	6.81805	6.20136	6.94553	6.78594	6.52999	6.47981	5.76206	5.22297	6.228	6.26252	7.55326	5.30618	6.07943	5.88827	6.13232
CD53	7.69698	6.81192	8.55616	7.28717	7.46106	8.74079	7.88105	8.43891	6.72384	7.88063	7.80085	7.79554	8.48144	7.95511	8.01628	7.93156	8.13725	8.5221	7.05184	7.46661	7.75887	7.98484	8.37098	7.94752	7.00534	8.53939	7.57705	8.42791	6.77317	6.11326	7.81897	7.75268	8.76098	7.84167	8.28921	7.57783	8.09953	8.06242	7.80671	8.53939	7.76014	8.82965	8.623	8.28505	7.70586	8.06547	7.51386	7.80085	7.52165
CGNL1	5.75746	6.20344	6.4561	5.38048	6.2214	6.20076	5.84981	5.88711	6.70668	5.9642	5.81309	5.87071	6.09094	6.09977	4.78016	5.30466	5.20787	5.39946	7.11539	6.79067	5.93889	6.05617	5.68161	5.24855	6.07173	5.92117	6.02788	5.65156	6.36716	6.32904	5.05473	5.32982	4.84754	4.89802	5.32012	6.19293	4.92264	5.52571	6.13462	6.09305	4.49463	5.64438	6.01234	5.58506	5.95606	5.4919	5.71577	6.6039	6.17603
CHDH	5.09111	5.41417	4.79709	5.66391	5.89465	6.50418	5.38286	4.90861	4.88194	4.75274	6.06456	5.16494	4.57804	5.68191	4.77175	6.07634	5.30739	4.47841	5.83968	5.81947	6.08203	5.15023	5.74193	5.23754	5.61658	4.52216	6.19409	6.21737	4.91439	4.20955	5.91766	6.64353	4.76815	4.67631	4.94432	5.96884	5.27302	5.44294	5.16037	5.66133	4.44225	4.50812	5.45013	5.27422	5.89436	4.48374	6.2509	5.30679	6.41657
CHI3L1	5.43251	4.60737	7.68656	4.72094	4.56711	6.53372	4.67997	5.56865	4.70941	6.5228	4.53536	4.95653	4.54164	4.80008	7.15813	5.11834	4.96963	5.76476	5.69652	5.48157	4.77085	6.04861	6.68414	8.36735	4.49607	5.37239	5.26218	4.90531	4.63911	4.32585	5.71247	5.89146	5.36071	4.81428	6.89076	4.27464	5.77026	5.10497	5.44642	4.61675	5.00331	6.63081	5.48157	5.871	5.90565	5.80104	5.42569	5.70076	5.00362
CHL1	5.44611	6.80516	5.57361	6.14177	6.35188	6.27575	7.21892	6.13606	5.15979	5.65763	6.65234	6.08234	5.27968	5.90244	5.93659	7.97924	7.29525	5.06324	5.87567	5.67227	5.99585	6.01697	6.09977	7.09978	6.64703	5.48128	5.74777	6.58756	4.95167	5.10173	5.96967	7.41942	5.407	5.56488	5.44085	6.38216	5.97469	5.68307	5.49624	6.69581	5.31773	4.74759	6.55637	5.73738	6.49073	4.63607	6.5705	5.38771	5.82567
CHRDL1	5.41547	4.68953	5.10018	5.74691	5.71274	7.50676	5.6075	5.35681	5.6131	7.07533	5.04965	4.97267	5.26853	5.61099	6.01375	5.3204	5.83562	5.63999	6.08974	5.60411	5.84115	6.03307	5.86232	5.48726	5.44642	5.13126	6.63112	5.39251	6.78329	5.70927	5.73138	6.89703	4.9669	4.95102	6.63269	5.21002	5.95107	7.24673	5.86493	5.32342	5.26158	6.11438	5.5669	5.65097	5.62926	5.51562	6.40957	5.53488	4.72524
CHRDL2	5.46781	5.84406	6.75466	4.97895	4.792	5.96044	5.48784	7.63222	4.92797	5.57328	6.54204	6.24324	5.78447	6.17045	6.13899	7.70147	6.78171	7.51159	6.53344	5.86121	5.28572	6.07118	5.73596	7.22061	6.78909	6.03307	7.41216	5.22687	4.54985	4.35001	6.75055	6.93077	5.22446	5.02488	5.23869	6.49383	4.73975	4.76933	6.1281	5.60062	4.95446	4.65146	6.85101	6.3165	6.45274	6.01871	6.06911	6.63463	6.7395
CNN1	10.0816	10.6766	9.50086	8.63356	10.0038	9.28467	10.0128	10.1089	9.51302	10.2974	8.74739	10.733	10.433	9.00401	9.80152	9.34355	10.2154	10.4933	9.57666	10.3337	9.10517	10.0998	10.1665	10.5524	8.51591	10.2725	8.20081	9.3712	11.072	9.01512	10.6271	10.1226	9.98898	10.6804	10.2538	8.56293	9.46903	8.5769	10.0456	9.27557	10.5801	10.2642	9.02434	9.99097	9.36051	9.32101	9.84155	8.50016	9.23223
COL14A1	5.71955	5.33916	6.71772	5.69054	5.14155	6.02761	5.77148	6.52593	6.4458	5.18177	5.92535	5.37628	5.38017	5.9045	5.69652	5.16524	5.66704	5.81424	5.52445	5.94035	5.72993	4.93775	5.18912	6.02226	5.52323	5.04788	5.61996	5.39946	7.44032	7.26878	5.66994	5.71723	5.86931	4.89263	5.02079	5.32068	5.29769	5.38377	6.32665	5.50237	4.9504	4.97539	5.21903	4.95683	5.80603	5.00825	6.99981	5.94385	5.05969
CPM	7.59116	5.80401	7.1649	7.89497	7.59502	8.32399	7.82653	8.13831	5.44235	7.90561	7.33491	7.87495	8.42443	7.03554	8.30296	7.19169	7.68616	7.92154	5.46575	7.48765	7.5296	7.42332	7.83653	8.08788	7.63183	7.81098	5.7201	8.33872	6.97587	6.5231	7.72333	6.71393	8.63498	7.94752	8.73404	8.10272	7.93025	7.74531	8.18605	7.78354	7.89718	7.88672	8.06986	8.1646	8.32506	7.31595	8.25437	6.40162	7.37456
CPXM2	4.54136	3.94228	5.31802	4.57185	5.07054	4.6901	5.10263	5.05969	5.11773	5.07085	5.37504	5.11134	5.13609	5.40123	5.5203	4.96233	5.35355	4.89621	5.28691	4.75603	4.9666	4.86453	5.46255	5.47193	4.32729	5.10263	5.48522	4.50626	5.2908	5.79549	4.38167	5.27781	4.28443	4.74566	5.16159	4.57185	4.89228	4.68087	4.88287	5.02813	4.55553	5.6197	4.31914	4.58109	4.59497	5.10797	4.73942	5.27905	4.46566
CREB5	7.86061	7.64518	7.01942	6.45363	7.46398	6.72087	7.67534	7.72416	7.15199	7.93728	7.25341	7.20773	7.27264	6.63172	7.40933	7.58086	7.01418	8.63428	7.11902	7.16225	6.70635	7.63851	7.23722	6.68568	7.36106	7.66041	7.29914	6.91838	7.90999	8.36611	7.38662	7.36678	6.92547	6.87352	7.93328	6.82518	6.18192	7.04075	7.13964	7.33953	6.79427	7.47173	7.0763	7.63499	6.94615	7.70378	7.07209	7.25108	7.23181
CRISPLD1	3.32052	3.48104	3.55504	3.74059	3.32174	3.94289	3.95961	3.59363	4.39947	3.39107	4.35737	3.81406	3.41769	3.95217	3.24031	3.5924	3.75237	3.36857	3.85025	3.8084	3.64314	3.76746	3.50886	3.82965	3.62827	3.32083	4.00596	3.76299	3.91792	4.68415	4.10559	3.86695	3.55978	3.54005	3.39165	3.82381	3.17323	3.46537	3.8314	3.8438	3.43988	3.43698	3.19131	3.58135	3.74702	3.37494	3.85323	3.91309	3.7482
CRISPLD2	7.33456	7.53626	6.96845	8.30763	7.69941	8.12309	7.64208	6.92062	6.75655	7.56129	7.07725	7.28618	7.80631	7.39781	8.78629	7.761	7.41006	7.74489	7.26985	7.74328	8.13617	7.8498	8.10005	7.87237	7.66158	7.70829	7.23554	7.59742	7.82938	7.18866	7.79961	7.77231	7.32095	7.53327	8.30133	8.25708	7.77655	8.33234	6.69361	7.59853	7.43051	7.97059	7.6898	7.61421	8.01195	7.01618	7.87536	6.86644	7.27332
CRYM	7.78354	6.56207	7.4493	8.16615	6.53967	7.08554	7.67303	7.02952	7.68305	6.02376	7.41361	6.95006	6.59702	7.78637	7.56053	7.32687	7.68066	6.21467	7.52844	7.31631	7.506	6.64539	6.56398	7.43452	7.21179	5.79724	6.84584	6.81324	7.11607	7.99633	6.36659	6.57835	6.30699	6.35069	6.93725	7.93766	7.662	7.08688	7.59816	7.07373	6.51067	5.9794	6.96455	6.59579	7.53069	6.29662	7.08554	7.3156	6.71115
CSDC2	9.11415	9.30597	8.97728	9.34483	9.29787	8.85366	9.66127	8.68741	8.52088	8.86238	8.84315	9.20058	9.04602	9.00679	9.15025	9.30021	9.33997	8.29396	8.48724	9.30921	9.37496	9.24767	9.51436	9.60735	9.31859	8.11954	8.19138	9.41453	9.64941	8.54762	9.60293	9.30597	8.54377	9.28588	9.08088	9.10314	9.02067	9.03751	9.13753	9.39689	9.27783	8.58432	9.4504	9.14517	9.40586	8.97819	9.37611	8.41807	8.94334
CTSC	7.89328	7.55638	8.41135	7.08554	7.31	8.45928	7.24301	8.60993	6.9134	8.69844	7.81347	8.72053	9.24113	7.83351	8.97371	7.71734	8.09269	8.65186	7.14926	7.44107	6.89175	7.89802	8.07282	8.4721	7.02986	9.749	7.82612	8.15217	7.18243	5.93459	7.95646	7.96608	9.41196	8.70961	9.52159	6.95356	9.02166	7.84373	7.54296	7.72218	8.59289	9.92182	8.20362	8.39542	7.25649	8.92603	7.59659	7.57705	7.14894
CTSK	6.50159	6.28873	6.82555	6.40496	6.69394	6.71488	6.78234	6.72931	6.92384	6.41444	6.64857	6.273	6.37022	6.22054	6.16954	6.46982	6.23659	6.13518	6.26021	6.54682	6.17398	6.09598	6.22027	6.31066	6.09977	6.04534	6.31739	6.62017	6.86101	7.16356	6.6722	6.42293	6.24738	6.02727	6.56459	6.53869	5.85283	6.37752	6.86933	7.0011	6.17456	5.94006	6.7057	6.09419	6.29692	5.69853	7.21858	6.83319	6.30146
CXCL10	4.0035	3.42096	4.29708	3.14037	3.90025	4.32173	3.69554	6.64445	6.14014	3.16153	4.90531	3.09331	3.31338	5.86702	3.19884	3.1334	4.11202	6.94304	5.26883	3.72726	2.88512	3.26418	5.27542	3.24031	3.88457	4.11804	4.45076	3.33763	3.03359	3.11517	3.22362	4.2371	3.188	4.12037	3.13616	3.06525	3.69002	4.26896	3.1334	2.94245	3.77787	4.37174	3.34291	3.09459	3.206	3.43461	3.45939	6.2241	3.30537
CXCL14	4.80371	4.83492	5.35162	5.95376	5.87131	6.95198	5.43131	5.37597	4.8959	4.84429	4.5829	4.20197	4.6721	5.10173	4.81189	5.19488	5.09741	4.25062	5.71159	4.9274	4.8016	4.77297	5.98656	4.88287	5.20609	4.60434	6.32177	4.7965	5.76998	5.00519	5.15204	5.37533	4.89108	4.56892	4.88809	5.24378	5.20516	4.99425	5.55595	4.8844	4.85414	5.26611	4.75178	4.53688	5.55595	4.78917	4.94312	6.01234	4.79138
CYorf15A	6.10794	6.52593	6.48768	6.54239	6.09419	3.23279	3.51569	6.6036	3.70134	4.0299	6.29722	3.07829	6.41049	3.81495	3.88817	3.47981	6.34914	6.07689	6.11848	3.25975	6.64477	3.84466	6.39637	6.63495	5.44986	3.59715	6.59988	7.26605	3.41303	6.63847	3.40543	3.79962	6.34669	6.34582	3.40366	6.16203	6.11468	6.28023	6.40067	3.77396	6.33619	3.32174	6.40126	5.23639	6.15243	3.52275	3.43493	6.34759	3.43698
CYP4B1	7.93551	5.2447	6.77859	8.22802	8.30587	7.70418	7.82273	6.71115	4.75905	6.72476	7.68458	7.92756	6.49481	6.82229	7.91522	7.18177	8.18605	5.95376	4.68325	8.1713	8.89326	7.36286	7.88415	9.24657	8.10156	5.44903	4.67873	7.65626	7.41717	7.03294	8.15579	6.51751	6.44709	6.7597	7.72457	8.16044	6.40987	8.37455	8.52975	8.6634	6.64353	5.51771	8.88741	8.2555	8.76555	6.97172	7.41833	4.90382	8.46418
CYP4Z1	4.98325	3.74352	3.67803	4.74904	5.05908	4.06419	3.59568	3.44164	3.75644	4.31943	3.61596	3.95333	4.01899	3.40097	4.46594	4.1262	3.70315	3.46629	3.25222	4.40149	4.09225	3.99154	5.20395	4.47448	4.29213	3.36307	3.78114	3.95361	4.42428	3.78347	4.70073	3.97776	3.81316	4.33286	4.8902	6.01056	3.58921	4.22924	4.72773	3.64426	4.42781	3.45085	4.94549	3.66017	4.98263	3.14797	3.84117	3.38545	4.13672
DDX3Y	8.16721	7.61498	7.81058	7.86234	7.62949	3.94711	3.69431	7.6393	3.95601	3.74206	7.88807	3.81345	8.03564	4.05441	3.95781	3.36857	7.92549	8.33234	7.96608	3.83197	7.77827	4.14825	8.10248	7.79592	6.53438	3.91518	7.93375	8.20305	3.76717	7.64093	3.93964	3.94349	8.06595	7.75731	3.29671	8.32114	7.98484	7.82315	7.60308	3.42126	7.6547	3.40366	7.59457	6.50851	7.82356	3.5898	3.78347	7.79257	3.75557
DIO2	4.3156	5.24648	3.97451	4.17614	4.50033	3.91971	4.10239	4.86331	4.41431	4.79349	5.08997	3.84701	3.63985	4.36367	3.39924	4.19028	4.29156	3.7533	5.10354	4.54865	4.1288	4.21302	3.26096	4.40499	4.04118	3.94767	4.14222	5.27025	4.58763	4.84996	4.45364	3.93811	3.62238	4.29708	3.89756	4.4949	4.99819	3.7291	4.30632	4.23448	4.15424	4.33105	3.78292	3.68033	3.35796	3.54602	4.65514	4.39472	3.66907
DOK5	6.78202	6.55093	6.65641	5.59348	6.27363	5.85658	6.26993	7.3308	7.58699	8.20792	6.82229	7.48689	7.21381	6.7923	5.38683	6.08664	6.00187	6.84932	6.03627	7.02044	5.21478	7.35279	5.75978	6.52405	6.51189	8.45258	4.72182	5.15706	7.62082	8.04441	6.18875	6.38397	6.81033	7.79472	8.34221	6.3206	6.33244	5.79434	6.84109	6.99358	7.82849	8.2204	5.51058	6.72019	5.2367	5.57124	6.16516	6.07464	6.27451
DPT	7.35171	7.97289	8.52594	7.96376	8.04782	8.23952	7.94938	7.87344	8.12816	8.24164	8.34983	8.10005	7.87536	8.45863	8.04396	7.67726	8.17759	7.6902	7.82849	8.1095	7.31456	8.08103	7.8399	7.7145	7.48134	7.65512	7.91665	8.26085	8.66417	9.09094	8.14381	8.41135	8.15791	7.44372	7.81391	7.52017	8.04345	8.29631	7.6608	8.69104	7.5636	7.58162	8.12156	7.76811	6.71329	7.88632	8.98897	7.89539	7.73592
DSC1	5.55908	6.25482	6.76705	7.31668	7.11998	4.73356	6.52034	6.45519	6.5765	3.66936	7.42082	5.00268	4.43925	6.28023	4.74727	6.80288	5.36828	4.38194	6.86578	6.49073	7.12102	5.55793	5.60467	6.09305	5.47193	3.99008	6.82068	6.06911	6.32698	6.819	5.25312	7.0786	5.13006	4.4328	4.9165	7.18797	5.66818	5.41547	6.84334	5.57096	4.45276	3.91183	6.60895	5.86844	6.17512	4.54282	5.95026	6.50449	5.0195
DUSP13	6.07436	6.35804	6.22769	6.07	6.48768	5.61658	5.58329	5.72476	5.40851	5.35895	6.26903	5.7958	5.38077	6.89703	5.69483	5.89345	5.57507	7.1134	5.66561	6.0013	5.87426	5.66763	5.91136	5.88711	6.12434	4.69129	5.64977	6.45026	6.61017	5.37387	6.46575	5.89922	5.67417	5.19739	5.73424	5.43311	6.01205	5.47342	6.35599	5.90301	5.28269	4.83886	6.53438	6.0606	5.76062	5.83285	6.05826	5.78303	5.59495
ECM2	5.51944	5.40939	5.79345	5.67168	5.68678	5.94357	5.87993	5.16159	6.32728	5.17754	6.20229	5.01917	5.00607	6.03826	5.68161	5.35055	5.36918	4.72865	5.82216	5.52264	5.53638	5.52352	5.42569	5.18764	5.41404	4.80885	5.93254	5.7489	5.89436	6.33056	5.23579	5.69483	4.98032	4.713	5.237	5.50471	5.53518	5.72908	5.76771	5.68819	5.15471	4.43955	5.21119	5.01067	5.43557	4.61319	6.43308	6.01523	5.15794
ECRP	4.31217	3.92386	6.34549	4.20197	4.65877	4.28179	4.67934	4.81819	3.98799	5.85565	4.34972	5.67706	5.37533	4.55739	4.63192	4.47477	4.83434	4.6886	4.11289	4.57627	4.95836	4.79591	4.68087	3.90935	4.60464	7.04337	4.46971	5.63457	4.16733	3.82263	4.51086	5.47547	5.32405	5.5165	5.70957	4.46507	5.2022	4.9811	4.28796	5.77119	5.03921	6.27144	5.91533	5.58592	4.13316	4.74537	5.04192	4.068	5.29621
EDA2R	5.23463	5.35328	5.57152	4.98201	4.76478	4.6694	5.10442	5.04314	5.08477	4.60708	5.48339	5.57683	5.13338	5.14271	4.87977	4.73327	5.79434	5.52323	5.45664	5.10079	5.187	4.63795	4.84031	5.25098	5.02488	4.86001	5.21177	4.81551	7.97924	7.56164	4.90039	5.57096	4.41431	4.49521	4.93568	5.18731	4.71028	4.77597	5.73049	5.10706	4.8146	4.73417	4.66054	5.08294	5.03803	5.06354	5.17964	5.2851	4.44346
EDIL3	8.05549	8.31766	7.70713	8.31988	8.1797	8.79101	8.70885	6.87709	6.91574	6.08549	8.9719	6.23785	6.72964	9.5357	6.79038	8.47707	6.97949	7.41502	7.56053	7.54862	8.04736	8.3924	7.67382	7.43748	7.65352	6.8213	7.76014	8.94252	8.9328	8.00579	8.97091	8.2165	7.02044	7.59891	7.0011	6.0184	8.33071	6.26378	6.22469	7.9516	7.50976	6.48194	6.42757	7.80714	7.30929	5.95285	7.65796	7.77318	8.05356
EDNRB	8.8231	7.70869	7.23826	9.13141	8.25601	8.93551	8.14649	7.96608	7.50073	8.10107	7.54216	8.50332	8.3782	7.61342	8.99519	8.26201	8.32399	8.2225	7.36894	8.06645	8.39299	8.60786	9.53991	9.3138	8.40177	7.81432	7.97469	7.56821	7.79592	7.68656	7.84546	7.91128	7.96741	7.78312	8.88235	8.22859	9.63792	8.64893	8.12464	8.91942	7.81476	8.20628	8.98625	8.41135	8.76938	8.07778	8.05654	7.55048	9.01136
EGR1	10.5763	7.73392	7.69859	7.5194	7.94527	8.36079	9.14048	8.0229	8.2828	10.6235	8.13238	7.91215	9.5724	8.49099	8.7452	8.73785	8.1739	10.3911	9.22893	8.69394	7.71244	8.31988	9.7929	8.52337	7.82521	9.34853	9.22787	8.46115	8.99519	8.4194	7.59699	9.58975	8.58154	8.55616	9.46359	9.87268	9.94194	9.39689	8.17759	6.93661	8.50016	10.0722	6.99562	7.9688	8.33696	8.9364	8.21005	8.09702	7.205
EIF1AY	10.3941	10.3733	10.2922	10.7037	10.5391	4.4614	4.23098	9.93358	4.63977	5.16702	10.6094	4.51891	9.9721	4.45934	4.89199	4.78552	10.3218	9.76979	10.4776	4.38543	10.5696	4.34943	10.4998	10.233	8.88486	5.26579	10.631	10.8506	4.78099	10.7934	4.6443	4.37325	9.74073	9.69556	4.66673	10.2725	10.5493	10.733	10.7083	4.67446	9.82929	5.25826	10.6164	9.87268	10.5589	4.86217	4.71632	10.684	4.64251
ENAM	5.3649	6.0872	6.31285	5.11008	6.74455	5.35414	6.28302	5.85773	6.45456	5.84318	6.38245	5.42631	5.49131	6.10532	4.55105	5.77374	5.9741	5.44642	5.74749	6.63396	6.029	5.90848	4.58377	6.01144	5.51088	4.986	5.50767	5.70156	6.58024	6.97982	6.01523	5.59766	4.87915	5.95107	6.4515	5.95227	5.2447	6.50754	6.41259	6.13782	5.34546	4.76029	6.08234	5.82388	5.73396	4.44867	6.2423	5.89639	6.17782
EPHX2	5.15204	4.93072	5.84289	5.50945	5.79129	5.54985	6.3233	4.82634	6.15002	4.38111	5.66763	5.74049	4.82271	6.08174	5.04674	5.97851	5.75039	4.51802	5.66193	6.07999	6.22469	5.71607	5.53256	5.61367	5.09681	4.81129	5.75068	5.4746	5.61099	5.80769	5.33101	5.70268	4.87485	4.6694	5.26645	5.65242	5.74105	5.83735	6.04804	5.94064	4.48614	3.93751	5.31651	4.52548	5.35055	4.72368	5.07597	5.96216	5.4493
ETNK2	4.9814	6.45549	5.30499	5.491	7.02595	4.77839	4.8758	4.97686	4.69469	5.43822	5.33556	5.94326	6.31066	4.99883	4.76874	5.5089	5.05654	5.13609	4.51509	4.47213	5.89495	4.73604	5.7891	6.59454	5.3368	5.41374	4.50061	5.94649	5.81592	5.26674	5.37239	5.21478	5.31499	6.4184	5.52323	6.00472	5.03833	5.05291	5.12831	5.60123	6.54714	4.93536	7.09045	6.38894	5.34997	4.42548	5.54479	4.6473	5.19834
F13A1	8.52659	9.20486	10.8213	8.9364	10.566	11.017	9.6987	9.39059	8.17548	8.49338	10.8758	9.02731	8.95619	10.0191	8.46479	10.0413	9.21372	7.94843	9.21575	9.53439	9.50086	10.1803	10.4363	9.32669	9.73131	8.47084	10.415	9.8363	8.7393	7.32549	9.18063	10.0128	9.44764	8.26201	8.38697	9.4196	8.80903	10.3396	10.2835	10.6495	8.1475	8.988	10.1395	9.70169	9.54695	8.52269	10.0543	9.98686	9.12939
FAM155B	7.21011	7.42082	7.27433	8.36611	8.30296	6.59236	7.64802	6.8833	5.00121	6.72348	8.01968	6.58087	7.30671	7.76558	6.93043	7.23522	7.07693	6.01261	6.67158	6.72476	9.04698	6.97982	7.4685	7.9412	7.90953	5.7612	6.7436	8.46054	5.74133	6.58817	7.20094	6.98767	6.64477	7.74328	6.7312	8.32681	7.25825	8.22965	7.6377	7.39669	7.69817	6.26993	8.08149	7.76519	8.03564	7.01778	7.44336	6.51751	6.83725
FAM46B	7.26467	6.47299	5.95927	7.40169	6.51751	6.0305	7.21212	6.21467	5.44553	7.11835	6.579	6.40437	6.7436	6.9587	7.06639	6.17926	6.80288	6.3864	6.14442	6.62271	6.60047	6.42757	6.5589	6.53778	6.77067	7.31103	6.0518	6.86133	7.19269	5.55595	7.63499	6.69142	6.89407	7.49404	8.62369	6.83123	7.28684	7.41502	7.02858	6.78394	7.48434	7.1962	6.92031	7.30473	7.20128	6.39048	7.04829	5.99557	6.6545
FAM83B	4.93984	5.06324	3.86695	5.6492	5.43643	3.7972	4.03193	4.83311	4.04928	3.83371	4.75084	3.97066	3.60913	3.7904	3.82083	4.41492	4.84666	5.21088	3.65987	4.48374	5.59199	4.03193	4.90803	5.98362	5.38465	3.83169	5.8828	6.25244	4.09591	3.6286	5.14811	5.16159	4.11321	4.50033	3.96138	5.87679	5.25826	4.56804	5.41146	4.70768	4.22663	3.63191	6.38609	5.0736	5.30227	3.7323	4.59821	3.71986	4.332
FAP	3.72756	4.85295	4.6691	3.84494	3.96887	3.79367	3.77074	5.23191	4.97716	4.61289	3.52512	4.80913	4.62885	3.78292	3.54189	3.53481	3.55297	3.59482	3.71014	4.1262	3.53917	3.36392	3.41924	4.36187	3.58367	5.89465	3.83612	5.07414	4.85754	5.38771	4.01662	3.44856	5.59139	5.29923	3.74467	3.98374	3.86314	3.39604	4.50572	3.55354	5.26461	5.02931	3.89271	3.87808	3.67973	3.57422	5.07899	3.81141	3.39107
FBXO40	8.97908	9.30246	9.47542	9.47542	9.67624	9.08896	9.40327	8.03426	9.81507	6.69548	9.62908	8.07333	6.46163	9.53991	7.7308	9.05556	8.95277	7.0168	9.64518	9.32101	9.51436	9.36425	9.13032	8.21325	9.70022	5.78476	9.59403	8.74153	9.40455	9.60293	8.91059	9.48097	6.70317	7.17421	7.33179	9.66415	8.24114	9.54416	9.39059	9.29201	7.07725	5.06605	8.66477	8.22802	9.78608	7.21617	9.66265	9.80677	9.47292
FCER1G	7.32201	6.40652	7.87663	6.46131	7.19583	8.18553	7.43818	7.91481	6.26435	7.42513	7.81391	7.1018	7.11739	7.62471	7.14926	7.52688	7.62992	7.6373	6.84334	6.70218	6.77797	7.51052	7.49964	7.36713	7.2555	7.84635	7.33247	7.41607	6.79198	5.13975	7.30088	7.37322	7.62471	7.10044	7.74945	7.13633	8.08056	7.89372	7.44663	8.43757	6.90581	8.57299	8.53808	7.93283	6.87775	7.95831	7.14817	6.89703	7.23722
FCGBP	4.31765	5.50795	5.46486	4.12098	5.57841	6.68218	4.11776	4.87143	4.06478	4.44492	5.23779	4.4929	5.05814	4.77839	4.07009	4.39772	4.0665	4.22808	4.27922	4.05591	5.25408	4.27008	4.47272	4.45574	4.60114	4.55553	4.64281	5.02196	4.37325	3.82758	4.53085	4.46594	4.3393	4.22227	4.05472	4.47033	4.45782	4.65542	4.89049	5.19986	4.34129	4.52578	4.25674	4.13849	4.48374	3.8075	4.78311	5.1295	4.6828
FCGR1A	5.66221	4.95167	6.68086	5.10233	5.08263	6.73502	4.75876	6.83152	5.13519	5.48489	4.84302	4.69257	5.98964	6.58592	4.61407	5.21991	6.1109	5.7833	5.02518	5.69285	4.87016	5.48157	6.00735	5.43343	4.49549	6.02727	5.99848	6.07608	4.40149	4.16096	4.3367	4.56181	6.14411	5.35895	5.71753	4.57503	6.30419	5.16189	5.38651	7.02466	5.51592	7.07373	4.69318	4.36217	4.57411	5.5062	4.72773	4.60767	3.87202
FCN3	9.05922	8.95277	8.88311	8.13617	9.24327	8.5948	7.83776	8.77172	7.83903	9.02931	8.66417	9.80504	8.41196	8.19501	8.42253	8.68815	8.3556	9.40825	7.48097	8.40833	9.20594	9.61025	9.51302	9.61604	9.24327	9.06292	8.58622	8.55757	7.12642	6.75025	8.7267	8.49338	7.92462	9.46089	9.85416	8.53742	10.0435	9.36648	7.61421	9.28009	9.58389	8.99074	8.49586	9.66415	8.91866	7.81808	9.48222	8.49037	9.79113
FGF1	7.46398	7.56014	7.75475	7.43818	7.73514	7.45813	7.97105	7.35604	7.88896	6.17249	7.96608	7.18933	6.19264	7.93901	6.47547	7.39705	7.06313	6.30329	7.9642	7.46433	7.15404	7.81184	7.18831	7.15913	7.699	6.16747	7.49328	7.71814	7.91894	8.39116	7.06639	7.45847	6.657	6.51067	6.47043	7.40101	6.90198	7.55244	7.75399	7.3471	6.66198	6.27575	7.6342	7.59659	7.5828	6.39455	7.56164	7.95022	7.86061
FGF14	4.5926	5.03109	4.70501	4.75021	5.30864	4.19355	4.83581	4.68174	5.5118	3.9662	5.32768	5.11652	3.94683	5.1553	3.75735	4.798	5.05201	4.40468	5.38137	5.59001	4.69951	4.10616	4.66204	4.75518	4.22023	4.0017	5.18884	4.09713	5.05534	5.47223	5.38017	5.89203	4.53598	3.7636	4.00444	4.37595	4.05262	4.67809	4.90135	4.06952	3.50412	3.77662	4.7962	3.81406	4.8028	3.82965	4.93806	5.00607	5.17241
FKBP5	9.80837	8.56293	9.4504	9.85416	9.54555	9.99539	9.83122	9.89504	7.87663	9.97626	9.21902	10.49	10.7244	9.63194	10.1687	9.49163	10.2894	9.50893	7.0102	9.74575	10.125	9.87953	9.54977	10.3733	9.80152	10.125	7.74824	9.91054	9.57666	9.18478	10.0863	8.87585	10.424	10.613	10.1442	9.79113	9.68375	10.0279	10.2377	9.82378	10.5731	9.96331	10.3851	10.6918	9.97626	9.85057	9.71704	7.5575	9.93981
FLJ34503	3.85744	5.25312	4.58852	4.90772	4.75721	5.43734	5.36523	5.47342	6.06137	3.85774	6.17045	4.04928	4.87642	4.26525	4.0541	4.18907	5.36763	3.45054	5.22109	4.19265	4.62489	4.38194	5.29739	5.14093	6.50353	4.43672	4.55433	4.12764	4.70285	6.50631	5.24703	4.76596	3.76389	3.80022	4.83643	6.08945	4.11503	4.4196	5.32405	4.74759	3.87232	3.81171	5.64686	4.92417	6.42145	3.97095	6.04977	6.39912	5.46313
FLJ34690	6.19909	3.99243	4.39884	4.47363	4.22484	3.7901	4.26525	4.69099	5.10442	5.24497	4.00564	4.62576	5.38434	3.81994	4.6407	4.27267	4.38252	5.33798	4.51021	4.20515	4.38312	4.28676	4.08987	4.47066	3.92686	5.67168	4.16587	3.91059	5.45252	6.0202	4.43164	4.23301	4.792	4.86541	6.85771	4.42899	4.7106	4.1872	4.69712	3.76299	4.68651	5.28269	4.19993	4.36337	4.47002	4.17702	4.23247	4.47656	3.93964
FMO4	6.82003	6.76638	6.6517	5.90124	7.18501	6.25001	6.39575	6.27575	6.56085	5.56806	6.70602	6.14473	5.68019	6.10414	5.91359	6.63017	6.15032	5.69166	6.38245	6.24859	6.85101	6.9134	5.85013	6.42265	7.06508	5.6999	6.55155	6.06658	6.77261	7.45958	5.86064	6.08406	5.58622	5.491	5.45548	6.33056	5.98709	6.9232	6.72867	6.52497	5.61194	5.13578	6.85228	6.45121	6.68281	5.68336	6.39114	6.87256	6.70506
FMOD	5.64494	5.51771	7.32201	6.10998	5.78504	6.4184	6.20076	6.11263	6.62401	6.18699	5.8071	5.9848	6.56304	5.86176	6.43432	6.09363	5.82739	7.54564	6.31188	5.78588	5.99961	5.74162	6.01261	6.53562	5.34395	5.93107	5.73196	5.78788	7.5381	8.60648	6.17954	5.97678	6.20808	5.96654	5.89465	6.31915	6.41473	5.76062	6.57963	5.87821	5.65216	5.96941	6.35804	5.57904	6.36596	5.58537	6.96098	6.05361	5.86317
FNDC1	5.86317	4.66054	4.50455	5.35771	4.33699	4.58823	5.98851	5.02255	4.99157	4.76183	5.65187	4.4739	5.21419	5.24045	5.54247	5.43911	5.63306	5.16037	5.1292	4.85206	5.2914	4.74298	5.29049	5.44294	5.234	4.84208	4.38371	4.26699	5.16159	5.69227	5.20487	5.03743	4.43757	4.84208	5.82767	4.94402	5.71274	4.54019	4.95836	4.89049	4.74845	4.36005	4.90135	4.52906	4.54516	4.60526	5.19864	5.39251	4.82065
FPR1	5.64977	4.47213	5.88801	5.30195	5.17904	6.02578	5.13427	6.209	4.3206	5.66279	5.26338	5.70019	5.97441	5.9105	5.51058	5.36071	5.80253	6.07464	5.1613	4.98908	4.79948	5.45874	5.77401	5.79638	4.6473	6.2363	5.23522	5.44057	4.51978	4.11172	5.30864	4.91592	5.91794	5.30377	6.15907	4.85754	6.40067	5.27025	5.55274	6.06511	5.11591	6.59892	6.02549	5.55069	4.87672	5.96447	4.85969	4.79138	4.90103
FREM1	4.69099	4.93741	5.36162	4.72773	5.15379	5.0131	4.97479	4.96931	5.71982	4.798	5.4328	4.60679	4.35087	4.90411	4.51053	5.38954	4.80704	4.3247	5.5144	5.21359	5.05473	5.30227	4.63517	4.9897	5.20787	4.30137	5.18177	4.75368	5.28902	6.02549	4.91473	5.46721	4.44375	4.35945	4.69773	5.1107	4.60346	4.84904	5.14007	4.97054	4.46654	4.25005	5.14717	4.72399	4.9026	4.53792	5.26579	5.75949	4.89353
FRZB	5.14271	4.61938	5.44144	4.82789	4.98723	5.25408	5.35301	6.60206	6.45549	4.59466	5.66449	5.30314	4.93536	5.69824	4.78281	4.75784	5.02931	5.21331	5.71074	5.12863	5.40034	4.55972	4.16559	5.24676	4.66204	4.52698	5.22564	4.88471	6.19645	7.40574	5.08661	5.02902	4.75784	4.42666	4.82663	5.54563	4.88809	4.23419	5.27542	5.53288	4.82634	4.3645	4.86187	4.46767	5.13006	4.98232	4.72836	6.29902	4.82008
FURIN	7.3985	7.59116	6.92779	7.32448	7.26708	7.16191	7.00854	7.11935	6.81481	7.89497	6.75592	7.60883	7.83061	7.20057	7.09182	7.02306	7.01743	7.42544	7.02788	7.3074	7.2237	7.11241	7.36106	7.13764	7.05938	8.03967	6.93562	7.96832	7.0628	6.4437	7.37702	7.1669	7.7145	7.89802	7.45378	6.98207	7.32483	7.0011	7.03057	6.82646	7.9403	7.94752	7.28135	7.29737	7.20603	7.14962	7.36143	6.91309	7.12066
FZD7	5.51621	7.10044	7.01743	6.19351	6.82959	5.86317	6.84615	6.71361	6.86967	5.73881	6.77859	6.34295	5.7873	6.84463	5.67933	6.74294	6.02348	5.69054	7.48323	6.61826	6.90229	6.39854	6.22885	6.27931	6.23067	5.6064	6.81192	5.84866	6.41444	6.32728	6.54968	7.0991	5.68735	5.85978	5.62136	6.93725	5.37239	6.21501	6.38987	6.30542	5.99557	5.21177	6.2824	5.95549	6.63017	5.76968	6.11906	6.93176	6.88527
GALNTL2	6.39332	4.713	6.57343	6.72252	7.33004	5.77727	6.18073	5.76968	5.65533	6.46399	5.06722	6.89801	6.20136	4.71148	4.92112	6.27207	5.75574	5.36255	4.47814	5.33348	7.00305	5.19803	6.44932	6.59795	6.10326	6.347	5.34488	6.10998	7.4215	5.01763	6.5228	5.31135	5.69372	6.14614	7.00372	5.43994	6.34	6.32698	6.66198	7.38488	6.10763	5.30256	7.70507	6.92547	7.38055	5.20425	4.58852	4.42697	6.73339
GARNL3	6.78783	6.93238	7.81017	6.7264	7.47395	7.52461	7.1873	6.86679	8.19977	6.60111	7.41979	7.02658	6.43028	7.53733	6.58179	7.20229	7.04108	6.98111	7.43304	7.43638	7.4021	7.31491	6.93204	7.01843	7.06863	6.6189	7.5381	6.67568	7.24335	7.62871	6.7754	7.29313	6.35453	6.76451	6.76004	7.15034	6.40374	7.39118	7.62278	7.2168	6.87288	6.31285	7.08554	7.24837	7.15371	6.93105	7.39154	7.80169	7.27433
GATM	6.76807	7.7046	7.31136	7.89284	7.93242	7.47618	7.65796	6.85705	6.93858	8.15629	8.70431	6.50817	5.70899	8.58684	7.03259	8.23297	7.01384	6.63112	8.47026	8.21059	7.86192	7.31208	8.03474	7.28519	7.75358	7.18147	8.41746	7.63301	7.962	9.04235	7.70507	8.66192	7.15513	7.91709	7.92675	6.69425	8.09902	8.83126	7.30302	7.87845	7.93463	7.60272	7.97289	8.15841	7.81897	7.33044	7.4552	8.50452	7.65796
GFPT2	7.94429	7.41465	7.91481	7.04141	6.59675	7.32653	6.8758	7.13241	5.89667	8.02339	7.17322	7.12815	8.13061	6.6598	8.25923	8.09369	7.71038	8.32453	6.77984	7.45665	6.56551	7.24602	7.78066	7.67764	7.66912	8.27482	7.22232	7.08289	6.71895	6.20748	7.64481	7.64518	8.09175	7.82273	7.83526	7.38089	8.08391	7.17194	6.97078	7.30302	7.83313	8.79487	8.15424	7.9642	7.07056	8.65404	6.84203	6.23659	7.17225
GGT5	7.64481	6.9	7.20603	7.84209	7.42406	7.86105	7.54411	7.65188	6.40987	7.48727	6.7395	7.98665	7.40681	7.12336	7.93728	7.25483	7.7819	7.31423	6.48925	7.11671	7.65188	7.70187	7.58888	8.16925	7.04921	7.72255	6.48042	7.6307	7.7214	6.42084	7.87364	7.81599	7.79429	7.11573	8.05947	6.90449	7.40574	7.4685	7.23014	7.56588	7.12716	7.52616	7.33285	7.32059	7.27545	7.6397	7.2765	6.91937	7.45003
GLT8D2	6.19618	6.83123	7.33773	6.37022	7.30231	6.9504	6.90262	7.12609	7.59192	6.60958	7.5636	6.85899	6.376	7.58127	5.64977	7.35792	6.81481	6.11438	7.36678	7.6628	6.78909	7.3859	6.86999	6.45947	6.85736	6.40341	7.07565	7.20638	6.64508	7.75475	6.64353	7.23014	6.64034	5.9791	5.86784	7.02407	6.05122	7.44892	7.25444	7.35171	5.91908	5.88309	7.31701	6.95803	7.20638	5.87011	7.62594	7.41607	7.33491
GNMT	4.19693	3.92808	4.27979	4.5897	5.49891	4.83823	4.30722	4.17205	4.10935	3.8702	4.98571	4.40499	4.1833	4.69681	3.57868	4.00623	4.00319	3.60791	4.05136	5.34248	4.85536	6.01464	4.80885	4.61643	4.81731	4.19722	5.58622	4.25093	4.085	3.68208	4.43868	5.1153	3.90438	4.63823	4.3229	4.87672	3.95544	5.51149	4.9298	5.14779	4.68325	3.63694	3.86144	4.26441	5.37504	3.60064	4.58201	3.67433	4.78252
GPR4	6.96257	6.41144	6.19293	6.55668	6.03655	6.54112	6.64004	6.23929	6.1722	6.30419	5.78819	6.32698	6.92447	5.79904	6.89076	6.61826	6.64445	7.60574	5.9936	6.02668	6.0977	6.25029	6.80288	6.62587	6.74329	6.91505	6.67633	5.97766	5.93283	5.64629	6.53191	5.90244	6.37908	6.87415	6.54112	7.20907	6.97881	6.19962	6.35746	5.88565	6.83599	7.02407	6.20776	6.50286	6.91999	7.07339	6.09363	6.08203	6.36178
GPSM2	6.77035	5.24529	4.8944	4.52367	4.79013	4.65787	5.00063	5.95315	4.45934	6.50881	5.19066	5.1292	5.6782	4.92296	5.89979	5.0799	4.63703	6.6825	4.69951	4.23792	5.20862	4.60799	4.67809	5.67255	5.32342	6.26164	5.07054	5.53808	4.80008	4.30228	6.61611	5.83056	6.3587	5.64657	6.39912	5.73709	6.07833	4.55707	4.79074	4.93441	5.50588	6.24769	6.38736	5.87621	4.99487	6.21858	5.04704	4.57099	4.96448
GSTM5	4.80035	5.33117	4.35621	6.03941	5.0476	5.42778	5.98052	5.31831	6.05122	5.9868	5.70812	4.84666	4.69129	5.2655	5.32953	6.09828	5.12459	4.82634	5.57809	5.39826	5.66391	4.61407	4.08899	5.89578	4.88562	4.258	6.02348	5.63218	5.00978	6.03826	5.51828	5.94649	4.93228	4.72067	5.04965	5.91388	5.11925	5.11038	5.97995	6.14473	4.51389	4.58434	4.24887	4.69834	5.8071	4.79472	5.1138	5.42247	5.89118
GUCA1C	3.92479	3.67372	3.64226	6.33821	5.78879	5.74661	5.44439	4.62699	4.99605	4.12243	6.53807	6.26406	4.30428	7.388	3.04218	3.86638	5.44553	5.2031	5.44699	5.66253	6.51189	6.34118	4.93288	6.25785	3.93781	4.5674	5.36373	3.89117	6.97785	4.92623	6.05588	6.13633	3.76686	4.15858	3.52275	5.49303	5.91849	5.40669	5.54535	4.03223	3.90841	4.13611	3.82611	4.3296	3.80899	4.09915	3.65115	3.62056	5.04314
HAPLN1	3.0591	3.34291	3.76897	2.70939	3.54513	3.33383	3.22362	3.70716	4.73385	3.09492	3.86987	4.29732	3.53454	3.30592	2.63574	2.99939	3.27473	3.76534	3.39395	3.20815	2.92072	3.20934	2.8251	3.32407	2.98258	3.45729	2.4861	3.45028	4.31644	5.26248	3.19975	2.70805	3.24151	2.923	3.59269	3.51946	2.76768	3.05049	3.96199	3.42384	3.25347	2.87344	2.88759	2.79977	2.91666	3.06898	4.12329	3.11151	3.02623
HAS2	5.92149	6.61171	5.361	5.32705	5.46605	6.55278	5.31224	5.47666	5.41116	6.52003	6.69394	5.76801	6.2551	5.33826	7.89372	7.5209	7.36213	6.54652	6.5677	6.20165	6.38368	7.03848	6.38276	6.7474	6.96518	7.31524	6.98373	5.91738	5.03953	5.16975	7.19169	7.39118	6.44739	6.54778	6.66484	5.99252	6.27391	6.86133	5.12279	6.91247	6.27176	6.88428	7.80714	6.8091	5.9159	8.17808	6.39238	5.40034	6.72673
HBA1	8.94548	7.16208	6.64841	7.6071	7.13356	8.81734	10.0424	6.80597	6.43261	7.07742	7.58572	6.15575	8.67888	9.70383	9.01002	9.66956	9.37431	9.83544	7.19357	6.79314	8.76975	6.69564	9.7482	9.56152	10.4669	7.03636	6.40358	8.72587	6.59595	9.35519	9.0465	6.04075	8.34371	7.24005	8.92145	8.71716	9.73211	7.63281	9.8644	10.0782	7.32812	6.66025	8.21958	7.7862	10.0876	10.2577	8.4436	8.63807	6.47938
HBA2	8.94548	7.16208	6.64841	7.6071	7.13356	8.81734	10.0424	6.80597	6.43261	7.07742	7.58572	6.15575	8.67888	9.70383	9.01002	9.66956	9.37431	9.83544	7.19357	6.79314	8.76975	6.69564	9.7482	9.56152	10.4669	7.03636	6.40358	8.72587	6.59595	9.35519	9.0465	6.04075	8.34371	7.24005	8.92145	8.71716	9.73211	7.63281	9.8644	10.0782	7.32812	6.66025	8.21958	7.7862	10.0876	10.2577	8.4436	8.63807	6.47938
HBB	8.28562	6.19055	4.23738	6.22708	6.08323	8.07958	8.74449	5.33194	5.04935	5.60982	7.05938	4.43757	7.83183	9.85957	8.03091	9.04698	8.69246	8.85764	6.95356	5.43881	8.30296	5.08173	8.97458	8.31594	9.54555	6.18545	5.22236	7.64718	6.21528	8.75879	8.15063	4.47783	7.2765	5.57872	7.87072	7.86633	9.58389	6.74681	9.18783	9.79628	5.48279	5.17241	7.98858	7.06243	8.82476	9.35575	7.72702	8.27773	4.65146
HERC6	6.49291	6.33493	6.43806	6.34976	6.96257	6.64792	6.4415	6.67727	6.81289	5.27749	6.79878	6.42265	5.41116	6.59702	5.28055	6.87448	6.14971	5.20252	6.85319	6.93338	6.50942	6.81576	5.61194	6.16954	6.86773	5.71247	6.82421	6.20197	6.3908	7.13728	6.28659	6.47172	5.81766	5.52627	5.53638	6.36929	5.96301	7.01355	6.65329	6.901	5.66561	5.16883	6.76705	6.44118	6.6077	5.67137	6.59644	7.22337	7.00989
HLA-DQA1	7.79961	6.19555	9.50352	7.22198	8.08979	9.51436	8.21541	9.50893	8.35726	7.29424	7.71284	7.72177	7.57015	8.7894	7.3308	7.04762	8.37393	8.8866	8.41135	7.59116	8.1271	7.84679	8.1271	6.75342	8.29163	7.21784	8.3329	7.83396	7.57511	6.80095	7.045	7.86895	8.42967	6.9691	8.36672	6.13664	7.38695	8.73404	8.91451	7.97651	6.94178	8.25708	7.23276	7.45483	7.59502	7.1649	7.90063	8.80741	6.60865
HMGCS2	5.78418	5.49246	5.86461	7.01485	5.94967	8.31937	8.29685	7.11573	5.84436	4.18159	5.86035	4.5431	4.45332	5.03262	6.53225	8.27047	5.4837	3.86722	6.65018	7.71858	5.22138	8.4078	9.44623	8.939	8.52714	4.69257	4.17584	6.15937	4.25613	7.89113	4.80674	6.43028	4.44135	4.55194	8.623	7.72998	7.65114	5.62341	5.66791	7.89203	4.57129	4.16007	7.6769	7.11505	6.579	4.82095	7.12403	6.47142	9.67769
HMGN2	8.92356	8.39183	8.6328	8.68069	8.67996	8.86824	8.93368	8.87322	8.79101	8.42623	8.90728	8.49522	8.32904	9.09191	8.66894	9.08689	8.87746	8.51782	8.76479	8.54898	8.41447	8.96409	8.36551	8.58086	8.77328	8.70742	8.55757	8.50206	9.05922	9.36051	8.4721	8.43267	8.33811	8.45495	8.65757	8.59222	9.02539	9.12538	8.80577	9.07612	8.10203	8.6654	9.12338	9.04501	8.72206	8.79953	8.40833	9.06663	8.81058
HMOX2	9.02639	8.97281	8.59946	9.07715	9.11415	9.13846	8.88828	8.85526	8.65404	8.75879	8.97638	9.00499	8.68959	8.77328	9.02166	9.1931	9.03939	9.12939	8.65186	8.9286	9.20811	8.94252	9.11218	9.05922	8.86575	8.70431	8.4808	9.22893	8.56026	8.17759	9.08689	8.96929	9.14921	8.59946	8.62852	8.91701	9.27339	8.98351	8.66973	9.3116	8.7104	8.66604	9.26103	9.07321	8.94414	9.10043	9.08896	8.56822	9.50486
HOPX	6.35128	5.59377	5.41782	5.84547	6.5677	5.39715	5.19426	6.25273	5.10827	5.21031	5.58132	6.04774	6.29297	5.11038	5.81196	5.5118	5.47957	6.43244	6.07634	5.50411	6.122	5.91219	6.35453	5.713	5.32281	5.51149	5.47193	6.44118	6.44181	4.70197	6.24053	5.54362	6.50851	6.28692	5.90653	5.15204	7.24638	6.56274	5.07085	5.44262	6.2459	5.37418	6.84839	6.37939	6.13664	6.29079	5.23869	5.52837	5.75949
HSPA2	7.90203	6.70376	7.85024	7.80888	7.30506	6.41626	7.62992	6.84463	6.99226	5.88106	7.44442	6.67953	6.04744	7.645	6.85608	6.81836	6.4711	6.93307	6.59827	6.20576	7.08061	6.4458	6.50418	7.08619	6.8443	5.61658	6.5837	6.90449	9.14816	9.10415	7.18053	7.11739	7.03784	5.8475	6.41411	7.50037	7.61538	7.18538	7.68186	6.88029	6.1141	5.40123	6.48862	6.30972	6.84647	5.64111	7.22637	7.02532	6.97304
IFI30	7.48986	7.27397	9.02539	7.37772	7.44336	8.51721	7.28308	9.44492	7.19376	8.72206	8.15943	7.44069	8.51338	8.28226	7.6974	7.9931	7.26467	8.53939	7.20162	7.34821	7.16888	8.05021	7.84502	7.6397	7.72702	9.53844	8.05163	8.15524	6.79784	6.35482	7.70261	7.52017	9.22672	8.46722	8.612	7.74698	7.68066	7.66481	7.16356	8.35901	8.43032	9.56373	8.29337	8.23072	7.76976	7.53699	7.87939	7.52017	7.37737
IFI44L	7.5896	6.84872	6.72283	6.59393	6.47698	8.01581	6.48072	7.69941	7.35565	5.51711	6.85543	6.18875	6.39364	7.29663	5.75717	6.28269	6.62401	6.04946	7.28933	6.50913	6.2214	6.6224	7.1147	6.94044	7.78435	5.82597	7.42544	6.69931	6.80678	7.48874	6.31739	6.47761	6.60481	6.15325	6.04119	6.65547	5.96941	7.00629	7.46923	6.25536	6.14499	5.41724	6.14942	6.25991	6.21999	4.71908	7.4021	7.60919	5.29291
IFIT2	4.88839	5.07687	5.21874	4.72495	5.04704	5.16673	4.78577	4.93806	5.49506	4.73573	5.17391	4.8083	4.69834	5.53372	4.42666	5.08263	4.50827	6.27176	5.61038	4.95476	5.16975	4.66821	4.5849	4.56773	5.10324	4.76692	4.89862	4.85567	5.24559	5.41319	4.72368	4.91503	5.04704	4.6956	5.38403	4.28324	4.61348	4.9669	4.69071	5.20576	4.71815	4.77597	5.10354	4.76933	4.58463	4.42928	4.78886	5.33855	4.72836
IGSF10	3.95065	4.31419	3.84021	5.34997	4.86897	5.07656	4.48909	4.17064	5.34488	4.2627	5.01497	3.98018	4.04362	4.94981	3.73829	4.32757	4.36872	3.67574	5.00576	4.70347	4.55739	4.16673	4.33789	4.03252	4.11383	3.21082	5.23727	3.99654	4.44986	4.65726	4.92651	4.817	3.55475	3.41274	4.04269	4.73356	3.77543	5.36189	4.77869	4.00505	3.25885	3.18982	5.41492	4.46476	4.77597	3.4893	5.6064	4.90803	5.024
IL18R1	5.07208	4.15128	4.13878	5.58852	5.02315	5.29291	4.26036	5.124	4.60144	4.60859	4.29063	4.87612	4.81279	4.40092	5.84518	4.70532	5.42631	6.09125	4.20665	4.78281	5.09167	4.97356	5.95869	4.69406	4.52698	5.36918	3.87777	5.16616	3.97183	3.80282	4.03282	4.14918	4.38663	4.38429	5.61515	4.49762	5.07147	4.62395	5.18148	5.38167	4.34484	4.69406	5.20609	4.34336	4.38574	4.76993	4.29443	3.87202	4.35855
IL1R1	8.7104	7.97513	8.03236	8.32342	7.31772	7.8963	7.47874	8.23564	7.64636	8.35383	7.25517	8.31322	8.86238	7.34634	8.71684	7.41794	8.05947	8.66825	7.42797	7.59192	7.64996	7.53844	8.24494	8.24549	7.05612	8.939	7.50443	7.93766	7.89888	7.05842	7.86589	7.32338	8.65976	8.25268	8.68664	7.53435	9.24327	7.57591	7.61152	7.89457	8.07282	9.21143	7.94474	7.91215	7.34782	8.89988	7.94527	7.18764	7.39888
IL1R2	6.48894	4.65421	4.7932	6.45642	5.39193	6.29387	5.78476	6.70408	4.61139	7.21381	4.8149	6.07804	6.8078	5.7926	6.70829	5.61278	5.55013	7.41682	4.62063	5.56925	5.64379	6.44642	6.47924	5.79345	5.70446	6.70668	4.77447	6.43588	5.41199	4.92296	5.81887	4.67029	6.09065	5.8145	7.77696	5.6243	7.07897	6.21858	6.19818	6.77035	5.96507	8.19501	5.85013	5.98304	5.81975	7.06606	5.29228	4.82968	5.4458
IL1RL1	8.3782	4.71117	5.39973	7.98388	7.0512	6.29326	5.70446	5.85834	4.9666	6.73562	4.9125	7.34488	7.09978	5.42631	8.78787	6.47237	7.69258	8.64332	4.83059	6.34327	7.08419	6.02226	9.02731	7.3089	5.86814	7.53917	4.63766	6.93828	5.51771	4.75021	5.97053	5.17723	6.3122	7.0628	9.1102	5.78504	9.86145	6.12896	6.51907	7.24602	7.27684	8.35042	7.51386	7.29458	6.65234	8.27538	5.0651	4.97177	6.37814
ISLR	5.10354	5.86093	5.78646	5.24855	6.10532	5.62666	6.29662	6.19467	5.98907	5.9343	6.55155	5.61161	5.52208	5.96447	4.8773	5.90272	5.22658	5.75234	6.10883	5.92824	5.53956	5.4793	5.15651	6.05771	5.7253	5.92593	5.92937	5.75095	6.07201	6.59859	6.06456	6.21377	5.44262	5.42425	5.26127	5.72502	4.98753	5.83536	5.75603	5.97705	5.58329	5.72214	6.45921	6.19351	5.6851	5.46486	6.01635	6.35904	5.89375
ITGA5	9.37611	8.32681	8.80342	9.18377	8.58684	8.3556	9.09568	9.22893	7.94571	10.6537	8.57091	9.63057	10.5493	8.39116	10.0435	9.17638	8.83673	10.1829	8.11501	8.02773	8.84553	8.09702	8.57361	9.06379	8.71185	10.8758	8.15579	9.04501	8.48976	8.28168	8.80342	8.78094	10.684	10.6495	10.5907	8.81538	9.43102	8.59351	8.50696	8.42127	10.6381	10.7163	9.15723	9.77614	9.11526	9.7202	8.74958	8.00773	8.45685
ITGBL1	4.64791	5.4998	5.81887	5.28389	5.66165	5.58419	5.39683	5.08263	5.8343	4.93441	6.14971	5.17092	4.76933	5.29411	5.19647	5.20576	5.51828	4.88714	5.25439	5.7285	5.49862	5.80574	5.7609	5.11286	5.23639	4.78434	5.90156	5.26428	6.38368	6.37875	5.79638	6.04861	4.7106	4.77416	5.54745	4.94491	4.83059	6.0319	5.34575	5.38835	5.09564	4.6089	5.54046	5.35207	5.19369	4.80066	6.7372	5.20908	5.42247
ITIH5	6.32121	6.94582	6.81224	6.08054	6.47859	7.2315	6.67504	6.7575	6.9	6.47637	6.86612	6.31855	5.81887	6.98373	6.06743	6.79942	6.58691	6.67158	7.11671	6.93595	5.74543	6.58723	6.14233	6.3979	6.858	5.84262	6.76839	6.09476	6.92814	7.46106	6.75244	6.67283	5.63999	5.93283	6.16457	7.09012	5.9274	5.80547	6.70668	6.28392	6.0553	6.06859	6.47547	6.48413	6.31944	5.49074	6.37693	7.40893	6.26314
KAL1	5.53343	5.89345	5.79754	5.74631	6.11706	6.36625	6.11326	5.69596	6.40837	4.99425	6.63431	5.16524	4.7293	6.20663	4.7895	5.90392	5.56606	4.9186	6.55093	6.14525	6.19377	5.79345	5.6383	5.36255	6.15767	4.68564	6.41049	5.71466	5.8475	6.388	5.52057	5.99933	5.3698	4.77775	4.88748	6.26348	5.51237	6.57308	5.98332	5.86784	4.64221	4.55767	6.33433	5.8137	6.39238	4.90322	6.29569	6.87645	6.20136
KBTBD10	9.71858	9.82206	9.30373	9.50086	9.86532	8.9328	9.29787	10.1112	8.92192	9.40586	9.04796	9.73601	9.13032	9.29665	9.31508	9.01711	9.65371	10.9519	9.2541	9.12538	9.43473	9.26208	8.9995	10.0976	9.00679	8.9719	9.18783	8.91866	9.95038	8.78243	10.1204	9.36176	9.5622	9.38567	10.3911	9.05735	9.61896	8.96226	9.56085	9.1014	9.34853	8.49462	9.87786	9.30921	8.53553	8.92356	8.83986	8.55616	9.65371
KCNN3	4.91069	6.00103	6.25754	5.41812	5.60806	5.48339	6.08806	5.98362	6.37302	5.34488	5.90124	5.52003	5.16585	5.61996	5.21845	6.15795	5.47604	5.28027	6.29569	5.55736	5.50945	5.65937	5.33855	5.68307	6.00967	5.22385	6.20256	5.76939	5.50971	6.54427	5.62341	5.95756	5.62253	5.38137	5.3559	6.11791	5.14994	5.63248	5.69483	5.56721	5.42276	5.24766	5.44813	5.91163	5.80191	6.1062	5.99252	6.7395	5.92242
KDM5D	7.2237	7.46144	7.49439	7.622	7.39263	4.52608	3.85567	7.20128	4.24761	4.31736	7.34488	3.98077	7.21246	4.27715	4.34539	3.92923	7.32448	7.10772	7.68858	4.06295	7.46361	4.15246	7.40858	7.43603	6.13633	4.47691	7.74205	8.25601	4.07724	7.41645	3.97331	3.70431	7.25276	7.25041	4.22513	7.38625	6.93466	7.43527	7.57322	4.0657	7.11505	3.92808	6.91505	5.75867	7.64762	3.84466	3.99779	7.62711	4.04451
KIAA0040	7.39562	7.02376	6.6604	7.72333	6.98923	7.48541	7.16822	7.05681	6.61518	7.37286	7.18053	7.29424	8.05802	6.98111	8.11806	7.46623	7.66564	8.02201	6.76903	7.16293	7.41907	7.32409	8.22091	7.79342	7.33355	7.83903	6.99628	7.09182	6.86328	6.50881	7.24022	7.22061	6.97383	7.58739	7.80846	6.80581	8.24059	7.31208	6.99562	7.47694	7.42117	7.78354	7.50976	6.95133	6.89175	7.75105	7.01155	6.51128	6.82555
KLHL13	5.70389	5.56111	5.34906	5.22264	5.62253	4.8028	4.93288	5.28269	6.1018	4.91987	5.98078	5.66504	4.69589	5.62955	4.15219	5.24798	5.49159	4.49762	6.03539	5.59911	5.52352	5.50067	5.04254	5.5917	5.19396	4.64701	5.29321	4.96019	5.65505	6.32425	4.93741	5.35475	4.69742	4.99666	3.70285	5.49218	5.99226	5.53752	5.77697	5.87567	4.73266	4.27267	4.87977	4.66087	4.97508	4.72712	4.9274	5.2447	5.84779
KLRK1	2.91459	3.54803	3.55269	3.68704	3.9575	3.51861	3.97183	4.07367	4.38515	3.14487	5.17064	3.08837	3.41359	3.84147	2.96852	3.76477	3.19438	3.49582	4.80913	3.56635	3.89271	3.98531	4.13316	3.35885	3.18233	3.1407	2.97831	4.07927	3.29907	3.75416	3.40069	4.19993	3.10636	3.30295	4.34742	3.91122	3.82322	3.95933	3.84821	3.5005	3.25078	2.91772	3.82704	3.38779	3.47198	3.22362	4.16212	5.50443	3.1334
LAD1	6.31529	5.97381	5.97737	5.97501	5.87821	5.70585	6.08692	6.20986	5.58793	6.24527	5.64519	6.09858	6.08918	5.7264	5.51855	5.77347	5.78704	6.27238	5.39715	5.82567	5.68848	6.26378	5.59001	6.029	5.69285	5.77579	5.49044	5.77319	5.75234	5.9142	6.18788	5.73852	6.25332	6.17984	6.10125	6.2241	6.28812	5.82064	6.05063	5.71356	6.13021	6.40741	5.72243	6.67825	6.23037	5.58769	6.35361	5.28933	6.05588
LAPTM5	8.40177	7.41942	8.92943	8.18137	8.03001	9.083	8.34056	9.02931	7.46068	8.50945	7.93901	8.55553	9.1014	8.29744	8.56293	8.55232	8.59946	8.95363	7.53844	7.79005	8.27151	8.47768	8.77328	8.38407	7.75399	9.37496	8.00382	9.02539	7.56243	6.72739	8.35957	8.14544	9.15827	8.70657	8.97819	8.10447	8.81694	8.25708	8.09902	9.08505	8.74005	9.60154	8.90572	8.81614	8.01436	8.54188	8.23456	7.9904	8.04736
LCN6	6.09391	5.6711	5.63337	6.53162	5.99904	5.73452	5.9794	5.11562	5.49594	6.39575	5.45874	6.42727	6.23183	5.2854	5.26824	5.95841	6.03137	5.83766	4.58406	5.77012	6.48102	6.2893	5.37811	5.9848	6.18221	5.41547	4.80736	5.87904	6.28054	5.19679	6.36147	5.68875	6.72801	6.42817	6.0835	6.76513	5.37327	6.6517	5.9488	6.27238	6.61142	6.26378	5.88858	6.11526	6.72801	5.72669	6.45121	4.87915	7.10804
LIPH	3.65384	3.70431	4.034	3.27051	3.96678	3.41982	3.63605	3.61742	4.11716	3.42354	5.11502	3.43841	3.28629	3.44428	3.26449	3.86781	3.63721	3.39478	3.26096	2.87379	3.9662	3.39251	3.41274	3.2893	3.53196	3.40948	3.46357	3.43754	4.07752	4.83791	3.33821	3.80779	3.36274	3.05289	3.2397	4.12677	3.28961	3.34173	4.16151	3.55385	3.34852	3.22949	3.5518	3.46449	3.52246	3.46478	3.55445	3.73529	3.75704
LMCD1	8.87909	7.918	7.38695	6.84334	6.75276	6.75495	7.58852	8.45619	7.0974	9.64088	6.90449	9.13959	10.2564	6.4864	8.61471	7.15477	7.91481	10.1182	6.67537	7.28201	6.68917	7.06171	7.187	7.69218	6.79427	10.3911	6.88907	7.48323	8.4194	7.205	8.13164	7.26641	9.33508	10.0478	10.0324	7.23315	7.99828	7.17291	7.23114	6.95772	9.95898	10.6197	6.91309	8.63972	6.7933	8.50514	7.06209	6.8901	6.88395
LOC121952	7.04563	6.35511	5.95869	5.56313	5.86675	6.45734	7.41181	8.07728	8.19449	6.17782	7.12987	6.86489	5.83372	7.53327	8.31156	5.7434	7.18435	9.67769	7.3756	7.53951	5.38286	7.01384	5.57933	6.80066	6.67033	7.11739	5.67619	5.54927	7.21448	8.14907	6.59425	5.64629	6.575	6.94044	7.96331	6.93307	6.70062	6.5353	7.22029	7.13177	6.84493	6.82034	7.10145	7.41108	6.10125	8.0888	7.42261	7.21714	6.59702
LOH3CR2A	7.23722	5.36645	4.54136	4.73024	4.6102	4.66146	5.20282	6.19141	4.97804	7.33561	4.60261	6.69142	8.38063	3.84585	5.21207	4.3814	5.63739	7.35068	4.35768	4.70648	4.85754	4.83461	4.65817	5.03172	4.00716	8.5609	4.36632	4.71486	6.18339	4.82421	5.67738	4.92204	7.01942	7.56053	7.90386	4.93165	5.25219	4.51177	4.74205	4.41492	7.60574	8.36316	4.46324	6.16113	4.29818	5.13306	4.47901	4.69379	4.26354
LRRC10	5.41782	7.49662	6.7436	6.93629	7.6769	6.40897	7.04303	6.71708	8.13164	5.36949	7.79881	5.88022	4.92445	7.54672	4.47626	6.88809	5.98131	4.92919	7.67303	6.97622	7.11539	6.87386	6.42662	5.78073	7.1064	4.52095	7.38488	7.37632	5.79816	7.58888	6.25847	7.49772	5.81254	5.48986	4.84606	7.24969	4.8239	7.29214	6.86489	7.48986	5.28902	4.65333	6.41202	6.0797	7.53327	4.33286	7.28167	7.72827	7.57056
LRRC17	3.9055	3.97865	4.47419	4.3367	4.62489	4.83976	4.06327	5.30922	5.13822	4.32413	4.89292	5.08426	5.1107	4.74445	3.75359	4.61376	4.57565	4.23536	4.43014	4.46713	3.95277	4.4038	4.27065	4.42282	4.2385	5.43222	4.42723	5.25559	4.20955	5.05349	4.27686	4.65936	5.28632	3.93873	4.34858	4.34539	3.39663	4.16498	4.72806	4.68953	4.28736	4.0125	4.71395	4.48825	4.09498	4.19386	6.32002	4.50423	4.85478
LTBP2	7.51976	8.07677	8.64548	6.9177	8.02773	6.90901	7.43304	7.46068	8.22143	7.45451	8.26425	7.70713	8.02431	7.4981	6.00621	7.17688	6.36929	7.3791	7.36745	7.41979	7.20603	7.33561	6.49014	7.33386	6.89175	7.40288	6.41411	8.52462	9.02931	9.31737	6.97239	6.65669	8.08541	7.1227	6.5677	7.48399	7.05317	7.1227	7.50331	7.13571	7.13571	7.74741	6.82862	7.41872	7.15513	5.62545	8.65976	7.94474	6.53033
LUM	8.88071	9.32669	9.93175	8.36912	9.2168	10.1226	9.18377	9.35345	9.95462	8.65036	10.1513	9.10923	8.4846	10.2512	8.33636	8.82476	9.34355	8.17295	9.82929	9.43353	8.27715	8.72587	8.20028	8.46846	9.02255	8.23786	9.382	9.95898	9.8559	10.1665	9.39172	8.93109	8.85446	7.81224	8.57816	8.89241	9.2722	9.02067	9.58244	9.21143	7.69981	8.2637	9.35822	9.03286	8.45802	8.46846	10.424	9.87091	8.13419
LYVE1	9.13458	9.15932	11.017	9.15525	10.446	10.9068	9.8559	9.37367	7.63341	9.82034	11.0296	9.84513	10.0369	10.2129	9.62184	10.6164	10.0413	9.10517	9.48755	9.59542	10.03	10.3792	10.345	9.44764	10.0499	10.4363	10.3704	10.5524	9.16454	6.73562	10.1395	10.5945	9.81507	9.59403	9.68065	9.94194	9.99755	10.6197	10.132	10.9461	9.57387	9.74575	11.0471	10.7718	9.78102	10.3561	10.2642	9.27895	10.3165
MAPK10	4.74152	5.56778	5.68593	4.92016	5.84779	6.06338	5.65763	5.96073	5.96995	6.019	6.01495	5.40433	5.04192	5.76622	4.49432	5.80104	5.48639	5.12616	5.97851	5.39041	5.58506	5.72331	4.93318	5.3646	5.47576	5.27333	6.1281	5.93254	5.86317	6.09125	5.86931	6.17428	5.56111	4.9125	5.04434	5.83143	4.80674	6.27021	5.92211	5.78504	5.06324	4.93868	5.8828	5.98362	5.75234	5.23369	6.20928	6.4637	5.50094
MATN2	5.5103	5.45488	5.09137	5.73993	5.56284	6.06001	5.21271	5.48929	5.90963	4.8146	5.91475	5.29169	5.15259	6.37783	5.03157	5.27054	5.58677	5.42778	5.74661	5.55908	4.96384	5.19003	5.24559	5.14779	5.33286	5.07808	5.95606	4.90955	5.46838	6.4071	5.41255	5.53752	4.76507	4.87642	5.19549	5.37299	5.75346	5.86202	5.20516	5.65791	4.72773	4.43102	5.1925	4.63427	5.24045	4.60708	5.74457	5.85536	5.14064
METTL7B	8.11653	7.67534	7.05938	7.41537	8.8941	7.6162	7.73723	8.39542	7.15947	9.65221	8.00245	8.94594	9.73131	7.49328	7.80337	8.54638	7.15341	8.42735	7.1227	8.01628	8.20686	7.8789	7.7308	7.28892	7.9117	10.4494	8.0859	8.63356	6.88746	6.59892	8.31156	8.38229	10.233	9.92944	9.40197	8.72053	7.58852	7.2237	7.33044	8.78706	9.94416	9.85416	8.41807	9.32204	7.9043	9.10314	8.65473	6.82926	8.03138
MFAP4	7.42908	7.68616	8.44637	7.3756	7.13997	7.99924	7.8194	7.52165	7.81307	7.12168	8.50817	6.88776	6.73376	7.83484	7.28966	7.66321	7.10839	7.20432	7.01584	7.36569	6.49597	7.70955	7.3308	7.59539	8.0092	6.35188	8.17909	7.53219	8.23349	9.2541	7.17225	7.71814	6.2673	6.66419	7.41833	7.97014	7.50109	8.01487	7.761	7.67072	6.61076	6.6511	7.65512	7.35995	7.50037	6.52782	8.48273	7.84764	7.04014
MGST1	7.83224	6.96385	7.46812	8.43088	8.01968	9.00772	7.41216	7.0558	5.84896	9.38802	7.91981	7.9434	7.56515	7.24301	8.78551	8.02913	8.26484	6.49481	7.35171	7.28135	7.71858	8.41566	8.70283	8.37393	8.01244	7.55598	8.45863	7.79091	7.10145	6.41375	8.40658	8.66269	7.41872	7.05151	8.56691	7.96288	8.62034	8.98083	8.03001	8.36133	6.77161	8.17441	8.97091	8.45928	8.09226	8.22091	8.18872	7.04861	8.50514
MID1IP1	7.94938	7.00629	7.74654	6.9029	7.30671	7.075	6.87192	7.06005	6.82452	6.97304	7.40064	6.61767	6.37508	7.83144	7.81897	7.43564	7.53219	8.14649	7.24058	7.16528	7.29663	6.64061	7.41361	7.43961	7.53666	7.15882	8.13061	7.06574	6.8091	6.31285	7.25411	7.88235	6.92913	6.94811	7.32829	7.52204	8.63903	7.25444	6.90869	7.69698	6.89768	7.33916	7.34674	7.01648	7.12953	7.85024	7.22538	6.91736	6.90961
MIR208A	7.31491	4.19028	4.67268	7.98717	4.86631	5.73937	7.16528	7.35792	4.37204	7.40824	3.95422	5.48099	7.70147	3.33941	8.48525	7.72218	6.45858	6.26553	4.35884	5.94996	6.43558	4.94835	6.97366	6.85289	5.64657	6.27843	3.98771	6.24917	5.09199	4.82634	6.84173	5.92356	7.4981	8.28007	7.81851	6.26314	4.82542	3.62056	4.13468	3.75704	8.175	4.85787	4.93134	5.86008	6.06137	5.84837	5.40552	4.06539	5.32494
MME	6.03913	5.3368	5.93197	6.14233	5.9639	6.70474	5.41693	5.96564	6.44996	7.31524	5.55852	5.09445	5.60382	6.31285	6.23418	4.65661	5.84923	5.4705	6.01932	5.47957	5.69568	6.10414	5.56836	5.30499	5.72762	5.58971	5.66449	5.64494	6.50319	7.26185	5.00792	5.76237	5.30167	5.2851	6.59296	5.7612	7.08619	7.37702	6.19935	5.83735	5.29353	5.11683	6.30329	5.87512	5.73424	5.65674	5.99761	6.60895	5.19579
MNS1	3.84821	3.89178	4.36217	3.98285	5.03202	3.98679	3.77305	4.36422	4.85414	3.35413	4.93473	4.14421	3.80372	4.55944	3.70431	4.24887	4.22513	3.32729	4.0214	4.07276	4.61553	4.55013	3.37854	3.6903	4.04538	3.92479	4.4949	4.19265	4.50423	5.59613	3.37978	3.89787	3.722	3.43183	3.79573	4.38342	3.82054	4.7895	4.07068	4.85025	3.66784	3.29907	5.10856	4.043	3.67286	3.51512	3.76148	4.70501	4.03282
MOXD1	5.91908	5.67476	6.90678	5.30014	5.84606	5.4919	6.01056	5.59586	5.81479	5.61278	6.71082	5.22079	5.71328	6.84236	5.44756	5.87282	5.32312	5.79114	5.71218	6.04273	5.51293	6.0637	5.90766	6.1734	5.80653	5.08052	5.58706	6.03682	5.69227	6.60609	5.70331	5.1676	6.18104	4.96566	5.9265	5.88423	5.72448	5.44468	5.15591	5.54985	4.99974	5.08322	6.40927	5.6197	4.22778	4.6407	5.29769	5.91078	5.83484
MPP3	8.27375	7.05806	7.57015	8.43452	7.82356	8.62101	8.6022	8.35782	7.205	8.54762	8.1236	7.93987	8.38463	7.8894	8.844	8.31488	8.54572	7.99224	7.04303	8.44824	7.93856	8.58432	9.04032	8.27375	8.32342	7.97695	7.97651	8.09499	7.56092	7.37839	8.1424	7.97604	7.91128	8.07914	8.26987	7.79961	7.57547	7.80756	8.26085	7.93813	8.15319	7.12609	7.41907	7.98066	8.31646	8.00434	7.81476	7.9931	8.1718
MRC1	7.14753	6.66167	8.6705	7.49439	8.47645	9.11415	7.8789	7.55442	6.41411	7.85976	8.92099	7.60729	7.79257	8.6189	7.04595	8.20416	7.50221	6.38276	6.85608	7.76644	8.12914	8.28983	8.15168	7.49513	7.8202	7.65589	7.35532	8.78015	7.37286	6.31373	7.52501	8.18927	8.46237	7.75689	7.69578	8.25601	7.64762	8.80978	8.29631	8.76248	7.69458	8.58223	8.63143	8.21541	8.05261	6.87032	8.25268	7.53844	8.22197
MT1A	9.24981	7.05418	7.84414	8.26927	8.09499	9.73758	8.09499	8.85764	6.83819	9.17527	7.82938	8.49651	8.92356	9.07993	9.42214	8.47951	9.66729	9.1173	7.12369	8.15841	7.15	8.19821	9.46633	9.9721	8.01347	9.67624	7.67803	8.35042	7.72255	7.14689	7.81391	7.89931	9.33389	9.1112	9.72815	8.47393	10.2782	8.70657	8.50751	8.27655	8.82163	9.73447	8.26814	8.98625	8.11907	9.25095	7.86501	7.27613	7.26152
MT1M	9.66265	5.55153	6.60675	7.81058	7.73433	9.88717	7.75358	8.66675	5.713	9.01883	7.91391	8.58223	8.05502	8.67114	9.48222	8.45928	8.61822	8.81456	6.15737	7.95469	7.40101	7.6769	8.96055	8.97458	6.98373	8.71684	6.4437	7.5908	7.5836	6.3651	7.24266	7.22707	8.52847	8.56158	8.30819	7.66439	9.72981	8.00968	7.83313	7.5836	8.59744	9.30021	7.25041	7.91351	7.70147	8.32223	7.20261	7.67911	7.14031
MT1X	9.96536	7.69617	10.2279	9.16883	9.30373	10.218	8.97281	9.47958	7.96971	9.80504	10.0061	10.1565	9.77452	10.5945	10.2154	10.0611	10.0953	9.85775	8.15372	9.12442	8.5909	9.20264	10.091	10.2835	9.55119	10.0953	9.15827	9.36051	8.98351	8.67996	9.20164	9.00128	10.7121	10.1733	9.48498	9.75361	10.6918	10.3675	9.73758	9.88335	10.218	10.1779	10.3165	10.0191	9.57948	10.2642	9.17738	10.3704	8.41687
MXRA5	6.31401	7.17816	8.21541	5.69962	5.55679	7.78802	7.32019	8.67412	7.22573	6.71519	6.42632	7.40324	7.68696	7.39263	6.31401	6.52003	7.1834	7.83859	7.85497	7.33179	5.87793	5.61278	5.60895	7.205	6.87032	8.25331	7.25582	8.20193	7.09182	7.7685	7.13438	6.07578	8.10248	7.48286	6.69298	6.36059	6.0703	5.60411	7.21106	5.66589	7.30704	7.31806	6.06859	7.12918	6.24527	5.85255	8.58016	7.66874	5.59642
MYH10	7.09078	7.83569	7.66802	7.22914	7.47211	7.30126	7.20094	7.58888	7.96608	7.41286	7.64404	7.77359	7.82806	7.4269	6.61953	7.46886	7.25867	8.19764	7.67653	7.84296	7.59457	7.42943	6.9899	7.63341	7.3596	7.10606	7.3074	7.56282	8.39299	7.92242	7.24368	7.62992	7.53183	7.56707	6.79266	7.75268	6.67792	7.16457	7.38557	7.10375	7.48836	6.93338	7.07027	7.2706	7.67497	6.9494	7.98619	7.64678	7.29492
MYH6	11.7455	11.1699	10.3421	11.8344	11.3973	10.7	11.3416	11.4947	11.0788	11.1563	9.43734	11.0356	11.483	8.35957	11.5833	12.0782	11.2982	11.1183	10.4966	11.3416	11.5435	11.6387	11.761	11.1048	10.8706	10.3561	9.95038	12.0782	10.0104	8.4808	11.6825	11.4369	11.5833	11.7957	11.4066	11.2207	11.417	10.4272	10.2487	10.963	11.761	10.8259	11.333	11.5435	11.1247	11.2275	11.1183	10.7083	11.6107
MYOC	4.59113	4.37233	4.15627	4.52095	5.19986	4.60058	5.07808	4.24674	4.27151	4.64465	4.78434	4.42697	4.06743	5.53518	5.19036	4.65514	4.513	4.39714	4.5186	5.05969	4.44783	4.513	5.03349	4.62123	4.81917	4.30286	4.6871	3.94532	5.08661	4.89802	4.91012	4.98692	4.16239	4.16796	4.50005	4.34129	4.22752	5.3613	4.34247	4.37996	4.17342	4.18482	5.27936	4.39714	4.82095	4.30051	4.06295	5.27025	4.66879
MYOT	7.83144	8.8193	6.79198	7.68419	7.76936	6.51159	7.43341	7.9688	7.58589	9.5724	7.19926	9.03375	7.43304	6.6866	7.93176	7.18435	8.38063	8.27655	6.97819	8.53871	7.808	7.4316	7.47066	8.09499	6.41019	9.17738	6.03682	7.66912	9.3138	7.52997	7.83569	7.00141	8.92356	8.62034	9.28009	6.843	8.07333	6.11497	8.06547	7.22403	7.48097	9.64518	7.86105	8.76785	7.16991	8.27482	7.93283	6.87097	7.32271
NAP1L3	4.9955	4.56563	5.41255	5.17092	5.20846	4.53329	5.26704	5.52601	6.41596	5.2748	5.18942	5.97441	5.47576	5.68593	4.35589	5.1237	4.986	4.06357	5.30708	4.95836	4.25738	5.07687	4.33956	4.48701	4.56621	4.96992	4.96597	4.26215	6.70095	7.25517	4.12791	4.63099	4.60827	4.21797	4.64281	5.20102	4.45481	5.58622	5.95431	4.91826	4.46324	4.59497	5.80547	4.86093	5.08661	4.65848	4.93684	5.30406	4.33228
NEB	5.79085	5.2748	7.45886	4.08987	5.07597	3.92569	4.23038	6.01577	7.76811	4.20864	4.5926	5.0999	6.14942	4.93626	4.1294	4.33578	4.83184	6.53256	4.61228	4.79771	5.30739	4.1379	4.23098	4.798	5.79844	5.01223	4.31446	3.86491	7.70507	8.36248	4.56863	4.1875	5.173	4.44375	4.18659	8.38814	4.28427	4.50572	6.17192	5.6999	4.21881	4.04809	4.41888	4.30228	4.84783	4.23358	5.72154	4.17702	5.75123
NPPA	6.17813	5.76593	8.34863	4.23766	3.98167	7.16087	4.35176	8.27205	9.76804	5.97678	4.03078	8.75715	6.62986	5.88942	6.64792	4.94312	6.82895	5.64379	4.79349	6.87545	4.29964	5.20425	4.00046	6.33883	5.77489	6.41565	3.7347	5.69372	8.6851	10.8706	5.99644	4.35146	6.3566	5.51411	5.27054	6.68281	6.2905	6.99529	6.5231	6.12782	5.2513	5.02961	9.83457	8.65404	4.79889	7.51758	5.7486	4.18424	5.07778
NPR3	8.15319	7.09481	7.9642	8.09369	7.5296	6.92879	7.31103	7.47508	8.494	6.92814	7.922	8.04924	8.11096	7.6547	6.2327	7.11439	7.53774	7.55518	7.46326	7.66992	8.28624	7.48173	6.12782	7.70336	7.2389	7.15613	5.85744	6.71115	8.51906	8.31102	6.76968	6.28335	8.51973	7.31734	6.53778	7.75067	6.72052	7.13308	8.12608	6.75342	7.43926	6.41626	6.68985	7.46291	6.37115	6.5393	7.52461	7.43452	6.96002
NPTX2	7.20565	6.7754	6.3763	5.95698	5.81823	5.36763	5.76593	5.34817	4.64848	5.97114	6.49852	6.84523	5.89232	5.28753	6.97109	5.65763	6.42844	5.59407	5.98878	5.70986	6.37363	5.73738	6.83884	6.49728	6.10939	5.89436	5.81397	6.11326	5.67417	5.30406	5.91302	5.63859	6.52094	6.76233	5.84981	6.10357	7.16723	5.79228	5.95139	6.11555	6.98111	6.92127	6.82996	5.93946	6.06625	6.17813	5.61515	5.01671	5.48157
NRK	3.89333	5.00638	4.34072	4.38722	4.90531	4.96202	4.73385	4.82036	5.85133	4.30974	5.64259	4.48553	4.13878	5.36071	3.9623	5.00001	4.45695	4.03852	5.7119	5.1934	4.80615	5.07147	4.06982	4.49345	4.94071	4.07459	4.73785	5.31315	4.90103	6.02727	4.5192	5.21753	4.63977	4.29964	4.27096	4.6901	4.64221	4.38632	4.75905	4.58734	4.14333	4.11052	4.67903	4.47814	4.48644	3.81677	5.9642	5.74105	4.24114
NT5DC2	8.50016	9.21031	8.55365	8.43267	9.54977	8.33126	8.51468	8.36973	8.36375	8.61337	8.60085	8.79021	9.00865	8.32114	8.43516	8.74153	8.41196	8.40535	8.06595	8.53235	8.49338	8.82805	8.87746	8.81138	8.70961	8.20466	8.57491	8.22357	8.52399	8.38229	8.59879	8.85689	8.25494	8.92687	8.07677	8.63707	8.47457	8.66675	8.29855	8.75715	8.79409	8.47334	8.51782	8.99519	9.21031	8.41566	9.52305	8.3984	9.01883
NT5E	4.26095	4.8043	4.67091	4.14192	4.47243	4.72368	4.25414	4.62608	5.2022	4.72806	5.37008	4.61821	4.55617	5.20487	3.90729	4.84606	4.62671	4.21014	4.65848	4.71117	4.8149	4.2191	4.02408	4.56476	4.77507	4.77597	4.97804	4.40289	4.62094	5.31077	4.4328	5.08113	4.54048	4.24587	4.08558	4.75816	4.25326	4.32843	4.75632	4.61109	4.20455	4.61289	4.71179	3.96293	4.258	4.08588	4.68265	5.00455	4.3376
NTM	4.63399	4.60924	4.60986	4.83246	4.61483	4.3965	4.74759	5.46227	5.01886	4.80974	5.25589	4.72582	4.80974	4.74235	4.87823	4.75663	4.67718	5.36918	4.9189	4.48082	4.67029	4.83976	4.563	4.87792	4.798	4.97206	4.6673	4.73234	4.61643	4.98541	4.885	4.97774	4.78981	4.75274	4.48428	4.76692	4.48734	4.10057	4.59761	4.28179	4.36247	5.1107	4.73356	4.69589	4.59937	4.32757	5.19679	4.9599	4.43164
NUDT7	8.60368	8.61962	8.81138	8.49219	9.01883	8.60297	8.79101	7.88851	9.04698	6.26843	9.22236	7.60234	6.40803	9.03562	7.46661	8.89739	8.25708	6.30877	8.73297	8.49276	8.59815	8.26814	8.41746	8.11753	8.97638	5.78303	9.41327	8.26706	7.4378	9.29787	7.89328	8.32167	6.93562	6.78458	7.56206	9.12338	8.3394	8.93995	8.47895	8.95103	6.7875	5.16159	8.64332	7.95557	8.69394	7.32059	8.3394	8.91942	8.1713
OGDHL	5.21602	5.33255	5.54447	5.10676	4.93929	4.82095	5.17723	4.72615	4.72994	4.57129	4.91222	4.71486	4.62608	5.06937	5.15023	4.83703	5.08144	5.46197	5.31681	5.27025	5.08322	4.7606	5.14565	5.57964	5.19549	4.51269	5.17904	4.84723	5.48755	5.93107	4.7929	4.93228	4.48793	4.62033	5.10173	5.54806	4.67239	6.2229	5.10173	5.09536	4.65756	4.83127	5.0648	4.91099	5.13186	4.7929	5.0775	5.07839	4.97746
OGN	7.33247	7.15268	7.89414	6.76968	6.92879	7.97741	7.86061	6.87513	7.68656	6.12021	8.15524	6.45947	5.59225	7.90603	7.13798	7.79795	6.94876	4.94892	7.52541	7.30671	6.51938	7.26534	6.46575	6.7789	7.16789	6.23241	7.21892	7.57745	7.5575	7.51386	7.30811	7.33386	6.96002	5.5845	6.45797	7.06768	6.91183	6.9337	7.71038	7.28552	5.34726	5.64494	7.48469	7.46068	7.25907	6.86548	8.45555	7.97199	6.44609
OLFML1	4.26728	5.72611	5.17904	4.80974	5.6414	5.52323	5.64111	6.24353	6.15907	5.09623	6.2214	5.12549	4.58942	5.5035	4.26981	5.97619	4.70501	4.14918	5.79933	5.52809	5.02048	5.67564	4.69892	4.92681	5.57269	4.56096	5.82567	5.33617	4.84396	5.88972	5.73881	6.0977	5.36255	4.81129	4.57893	5.41931	3.51775	5.1643	5.61338	4.91346	4.83029	4.26095	5.74749	5.41116	5.06175	4.05231	6.3803	5.95315	5.30953
OMD	5.4269	5.54898	6.24142	5.88451	6.5153	5.6389	5.80342	5.75262	6.57587	5.04965	6.76329	6.01404	5.32953	6.23991	4.68624	5.86814	5.6228	4.61139	5.72669	5.88742	6.26252	6.62587	5.29198	5.66335	5.52383	4.99396	5.00239	6.75434	6.94647	7.3791	5.93372	5.21163	5.93283	4.44405	4.72865	6.40897	5.03411	6.28054	6.64572	7.13603	4.62301	4.6506	7.27824	6.65919	6.13406	4.15977	6.91117	6.19935	6.96385
OSMR	9.39302	8.32904	8.97371	9.20699	8.54188	9.67917	8.58432	8.94938	8.63143	9.00957	8.13566	8.64893	9.36051	8.95103	9.28124	8.75108	9.05735	9.44242	8.4983	8.46846	8.59549	8.79718	9.8363	9.32918	8.88575	9.47292	9.03562	8.26309	8.30933	7.31595	8.31433	8.41807	9.0198	8.58684	9.04796	8.82726	9.34853	8.86656	8.69467	8.49651	8.5362	9.48097	7.82693	8.26598	8.34278	8.48787	8.30074	8.26309	8.12464
P2RX5	6.47459	6.68536	6.99391	5.87368	6.41596	6.32844	7.08813	6.84334	6.38656	8.52908	6.39821	7.91571	8.3924	6.59764	7.04794	6.3516	6.94079	7.73954	6.91309	6.60895	6.38486	6.07231	5.94239	7.29492	6.31768	8.96584	6.05912	7.8273	7.49513	6.52034	6.76329	7.01255	8.38814	8.53553	8.33696	6.38059	6.36027	6.40556	6.31285	6.66135	8.57233	8.73636	6.69114	7.83396	6.42084	7.15781	6.821	6.20197	6.5535
PDE1A	5.93773	6.633	7.03294	6.15995	6.8846	7.34674	6.37752	7.8703	8.01436	7.10044	7.60845	7.41361	6.43092	6.66451	6.31915	6.97719	7.27684	7.00957	8.0082	8.54638	5.9639	7.50221	6.43835	7.22163	6.51938	6.38952	6.2951	6.18104	7.17126	7.47033	5.92477	6.83284	6.69674	6.48738	5.65822	7.12609	5.89495	6.3763	6.90549	6.96877	6.43527	6.25723	7.39228	7.075	6.42787	6.46704	7.1064	7.00014	6.12992
PDE5A	4.6325	6.44084	6.03107	5.66616	6.07689	5.67738	5.93601	6.58464	6.78301	5.23221	6.34207	6.04151	5.46227	6.1141	4.84487	5.68161	5.43611	4.69951	6.68218	5.90623	6.01464	5.46458	5.37327	5.69313	5.51349	5.24703	6.2441	5.84231	6.62986	7.02306	5.59642	6.01114	5.78043	5.33163	5.28332	5.93022	4.93473	5.22417	5.79463	5.52985	5.31681	4.80371	5.83342	5.44525	5.81823	4.8687	6.45274	7.02274	5.74311
PHLDA1	6.3082	6.07231	6.85446	5.76801	5.19219	5.82418	5.66391	7.06863	7.83396	6.78428	5.89319	5.95577	6.18668	7.26011	6.21915	5.29891	5.89639	7.88235	7.03127	5.40065	5.07505	5.19647	6.09946	5.73255	5.72555	6.92414	5.79173	5.62895	5.7752	7.54374	5.36189	5.36859	6.63081	6.06717	5.98572	6.58978	6.38245	6.17398	6.48705	5.00792	6.17842	6.98797	4.94191	5.46019	5.25529	6.70286	6.02493	6.17926	5.06204
PI15	3.4021	3.78407	5.12249	3.51453	3.52696	4.10616	3.98921	5.03141	4.33903	5.1673	3.66526	4.28883	6.26164	3.58456	4.76567	3.90054	4.14951	5.95345	3.54513	3.85962	3.85929	3.68063	3.52007	4.53662	3.43574	7.80586	3.94856	3.81046	4.2031	3.42442	4.46942	3.61477	6.36566	7.43105	3.81907	6.60865	5.00668	3.66784	3.7884	3.96108	7.62711	7.35315	3.52997	5.11286	4.31275	4.8122	3.71457	3.9572	3.50857
PI16	6.81064	6.00765	8.21113	6.28484	6.15243	6.03333	6.61354	6.5589	6.75686	5.95315	7.1001	6.35774	6.45674	6.45305	5.99499	6.53191	6.90321	6.24859	5.75776	6.2667	6.61551	6.34091	6.33303	7.00372	6.74105	5.50498	6.12755	5.63398	7.06243	9.02166	6.74929	6.23126	6.82709	5.4793	5.68135	6.82165	5.57447	6.34061	7.31317	7.52616	5.55304	5.61826	6.75372	6.54652	5.88221	6.57243	7.14323	5.78221	6.32844
PIK3IP1	4.92233	4.75052	6.04184	5.98245	5.95727	5.72555	5.50207	5.34217	6.71832	5.12015	5.48699	5.61367	5.22594	5.89465	4.78886	5.64805	5.17754	4.98325	5.55304	5.64575	5.83002	5.27661	5.15114	4.85178	5.50559	5.06816	5.45548	5.73766	6.17632	6.4306	5.6397	5.29259	5.20188	4.78701	5.44322	5.7242	4.61139	5.89345	5.76911	5.5908	4.99396	5.01699	5.9639	5.53139	6.21944	4.61583	5.57269	5.91794	6.222
PLA2G2A	7.80046	8.26706	10.935	8.79874	8.62852	10.1513	7.70418	9.75528	8.07778	8.34113	9.86532	8.97091	9.58389	8.87069	9.73131	10.345	9.82206	9.40586	8.55828	8.50572	9.58244	9.30246	10.3763	10.7718	9.22449	8.81774	10.3136	8.60297	8.26653	6.16024	8.99519	9.69556	8.87668	7.17091	7.4316	9.27557	7.49772	9.83814	10.1975	10.433	7.08688	8.69618	10.246	9.91439	10.566	8.85282	9.29082	9.14146	8.25762
PLCE1	7.69499	8.07581	8.71975	8.13831	7.9904	8.52462	7.99361	8.21986	8.56158	7.6547	7.77231	8.35901	8.18872	8.44078	7.42652	7.48727	8.13831	7.83442	8.6072	8.03813	8.02108	7.75887	8.46115	8.42379	7.94706	7.37357	8.12764	7.96562	9.42091	9.80677	7.42761	7.77571	7.65746	7.77655	7.41432	8.18927	7.42908	7.88324	8.22802	7.42833	7.75105	7.42117	7.44514	8.02244	7.70752	6.84807	7.87456	8.22408	7.3985
PLEKHH2	4.61348	5.20369	5.27661	5.43017	5.26489	4.99396	5.37957	5.64575	6.00472	4.7463	5.12279	5.05412	4.89802	4.79918	4.86928	4.98723	4.79106	4.80644	5.25007	5.12311	5.29353	4.72582	4.20665	5.20132	4.70882	4.84576	4.76874	5.14123	6.20663	6.73502	5.14477	5.14155	5.08144	4.61938	4.80066	5.26037	4.10616	4.81279	5.46605	4.77745	4.35884	4.3247	4.93684	4.89802	5.29023	4.40797	5.51471	5.54595	4.99456
PLIN2	8.55167	7.83653	9.58244	7.40248	8.20573	8.93995	7.44336	8.29045	7.03425	8.55689	7.90953	8.64259	10.1204	8.17441	8.95799	7.94982	8.09751	8.30988	6.52123	7.44814	7.79298	7.92507	8.20949	8.57554	7.97881	8.47895	7.32201	9.44764	8.06791	8.30074	8.20792	7.49024	10.1158	8.68741	8.66417	8.28806	9.98898	8.59879	8.00382	8.40895	8.74383	9.43225	8.83286	9.75218	7.83061	8.73714	8.14802	6.97431	8.20466
PLP2	8.66192	9.68065	8.91451	8.91787	9.20699	9.59689	9.30921	10.0933	8.83056	10.1204	9.0722	9.66729	9.76639	9.05825	9.77142	9.55256	9.40455	10.1878	8.01487	9.2722	8.5948	9.60887	9.23557	9.86145	9.28847	9.99755	9.08896	10.0478	9.18578	9.03468	9.77452	9.52019	9.92944	10.2228	9.7778	8.67996	9.2541	9.11218	9.29894	9.73131	10.2564	10.3082	9.85416	9.84694	9.1173	10.1928	9.56975	8.86328	9.71858
PLTP	9.03939	8.10899	10.5871	8.80495	9.34483	10.4118	8.77708	9.22137	8.09902	8.2828	10.1041	7.65388	9.07612	9.50086	8.21325	9.79978	8.50269	7.76558	7.8206	9.06663	8.57554	9.08505	9.73758	9.02639	9.64663	8.57427	10.0104	9.2256	8.50514	8.00487	9.38311	9.47292	8.5362	8.78629	8.47457	8.86495	9.40327	9.42844	9.24879	9.19201	8.83986	8.9502	9.59273	9.02731	9.49426	8.32681	9.27783	9.3116	8.82965
PNP	7.14292	6.3206	6.7531	6.0542	5.90878	7.20162	6.03389	6.79554	5.68563	7.60883	6.16401	6.8748	7.77943	5.75574	7.65231	6.54748	7.05907	8.55232	5.89174	6.21046	6.16457	6.93562	6.65048	6.84745	6.28659	8.54316	6.7789	6.22769	6.00994	5.61567	6.60019	6.23929	7.56164	7.64556	7.55124	5.80312	7.67107	6.38987	6.4306	6.49568	7.61781	8.612	7.03946	6.98207	6.34266	8.15014	5.5908	6.22975	6.14473
PODN	7.40469	7.52616	8.16253	8.05754	8.03236	8.27047	7.94843	7.63341	7.98066	7.27928	8.25762	6.86743	6.92094	7.82479	7.18966	7.55009	7.67803	6.96811	7.43961	7.71814	7.68814	7.65152	7.83103	7.55009	7.67911	6.21737	8.03285	7.87072	8.25044	8.64114	7.69376	7.91309	7.11037	6.32487	7.33247	7.5962	7.50865	8.32681	7.78563	7.77318	6.34118	6.699	7.71774	7.69376	7.60845	6.79655	8.42127	8.12003	7.24871
POSTN	7.01255	6.85257	8.44449	6.42356	6.77984	7.43638	7.62789	8.49715	8.7894	6.36991	7.55518	9.47958	9.21253	7.10839	7.16755	6.53286	8.18029	8.10899	7.63222	6.76164	7.00206	6.8551	6.65201	8.30188	6.52003	9.67769	5.81709	8.40719	9.55666	8.98897	7.71898	5.86432	9.16767	7.53513	7.74611	7.27824	6.6863	6.0835	7.21381	8.38757	7.39008	8.41387	5.16644	7.22337	7.0346	6.82452	10.5391	5.84665	6.90449
PROM1	5.39595	5.57447	5.42751	6.85543	6.86548	6.07777	5.60613	5.54778	6.37053	5.37477	6.5589	4.53269	5.57361	6.38673	5.14994	5.85283	5.84144	5.83229	7.22707	6.273	6.53778	5.48429	5.73907	5.15231	5.27147	6.25626	6.02405	6.32755	5.57872	6.03307	5.80133	5.50323	5.15562	6.28392	6.2117	5.35385	6.58209	4.68057	5.60584	5.02781	6.17369	5.53047	5.09805	5.01854	6.21766	5.86035	5.22838	7.44442	5.51058
PTN	5.57096	4.79472	5.20609	5.76447	5.47342	6.38156	5.03862	4.86842	5.66908	5.11562	6.00591	4.66328	4.66328	6.37207	5.48901	5.00063	5.81106	4.87485	5.4992	5.2355	5.33286	4.98418	5.43328	5.12188	5.26764	4.73785	6.50384	4.71088	6.19676	6.11438	5.187	5.14962	4.54746	4.84005	5.42454	5.04848	5.94621	6.01665	5.07446	5.30557	4.45511	4.23218	5.75547	5.16336	4.64497	5.19893	5.32188	6.04946	4.95805
PTX3	8.98712	4.95257	5.17419	6.01464	4.73086	7.10571	4.6998	5.97705	4.19237	6.71235	4.513	6.0518	6.63818	5.11715	8.58016	5.45076	5.95577	7.92675	4.47154	6.20461	4.35527	5.16524	7.98388	5.65387	4.31275	8.25386	4.50215	5.52809	4.57442	4.34888	4.82663	4.62428	7.49662	6.30877	8.67779	4.26412	10.6454	6.43867	4.70347	4.35381	6.45705	8.27375	5.08508	4.99725	4.40734	7.54708	4.79228	4.36632	4.41818
RARRES1	5.53752	4.36995	7.11739	6.01085	5.55304	7.27197	5.14844	7.54374	4.91741	5.80547	5.39482	5.41753	5.82567	6.62616	6.35542	6.73818	6.539	6.91872	5.70729	4.78917	5.70446	5.01825	7.80973	8.60993	5.01465	6.27784	7.77186	5.89405	5.19003	4.53719	5.86756	6.49014	6.11706	4.73174	5.49159	5.81339	5.07626	5.39744	5.64977	7.02436	4.65241	5.13276	6.7455	5.7752	5.19519	5.2278	5.54219	5.1289	6.0305
RASL11B	4.89353	5.70268	5.33255	4.55194	5.11683	4.6215	5.26579	5.64686	6.93043	5.09681	5.42751	5.52537	5.49246	5.40433	4.34797	4.78341	4.8236	4.92565	4.58017	6.1556	5.57067	4.48793	4.60346	5.29827	4.91922	5.23779	4.34365	5.38741	6.17456	7.49328	5.33916	6.00275	5.76653	5.58911	5.65445	4.6886	4.47333	4.78886	5.59139	5.87426	5.14932	4.9814	5.41286	5.22749	5.45725	4.63132	6.21136	4.55767	5.60094
RGS4	4.47272	4.63192	4.75486	3.31993	3.55948	4.46384	4.13584	4.35706	5.98964	4.10738	4.51655	4.25587	4.64342	3.99685	4.03763	4.10795	4.21738	4.3878	5.48522	4.15096	4.08588	3.79367	4.11532	4.17702	3.76686	4.76815	4.31304	3.92002	4.98628	5.24253	3.82906	4.85149	5.25982	4.62428	4.09437	4.19814	4.28766	3.81994	3.8438	3.78584	4.42077	4.87235	4.11026	3.90841	3.90968	4.26036	4.55038	5.11591	3.98562
RNASE2	4.42282	4.48734	6.33941	3.60648	4.65029	4.9811	4.73942	5.33739	3.54217	5.25408	5.45461	5.12491	4.97446	4.47183	4.22808	4.46476	4.64497	5.57716	4.25738	4.37261	4.65421	5.38017	4.39619	3.96651	4.15039	6.09598	4.57593	5.73881	3.96709	3.29612	4.62576	4.38692	5.54105	4.98201	5.37957	4.67268	4.35381	5.9791	4.1785	5.86899	4.4739	6.07058	6.6224	5.94064	4.46594	4.18845	4.96536	4.03674	5.64602
RNU4-2	5.01251	4.81582	7.34894	4.61704	4.77297	6.1062	4.64672	5.48187	5.66449	5.49159	8.79561	5.90653	4.74152	9.9805	5.72123	5.74602	5.34456	5.26824	8.53104	4.80189	5.04528	4.40149	6.27812	4.45162	5.67738	6.2459	7.20229	6.40837	9.13032	5.88251	4.97446	4.79378	6.8748	4.16408	5.51944	4.42103	8.90984	7.54786	4.71486	8.68289	4.50686	9.09951	8.74005	6.48579	6.51218	7.74783	6.00275	7.35104	6.5427
RPS4Y1	7.81851	7.38234	7.38939	7.51795	7.3089	3.22919	3.99957	7.67614	3.99869	3.62739	7.69617	3.68412	7.94207	4.00746	3.79872	3.91939	7.72416	7.62554	7.69537	3.917	7.20638	3.93105	7.69376	7.4795	6.39667	3.72017	7.55165	8.51906	4.1536	7.44852	4.04928	3.76237	7.72954	7.90386	4.08182	7.53363	8.09413	7.76271	7.53399	3.85684	7.97513	3.90672	8.0029	6.24798	7.32621	3.75473	3.77693	7.622	3.86607
RSAD2	5.07023	5.18177	4.6298	4.83886	5.03442	5.46401	4.63132	5.44957	5.25735	4.23912	5.53198	4.49315	4.64585	5.6765	3.9599	4.64672	4.44867	4.02559	5.56751	5.05029	4.52008	4.87612	5.11925	4.85355	5.5089	4.29789	5.26794	4.74786	4.99425	5.17451	4.60434	5.0775	4.7221	4.44722	4.35469	4.7268	4.27771	5.03047	5.16159	4.63132	4.29242	4.23819	4.85938	4.13379	4.54164	3.96887	5.05088	5.37811	4.1802
RXRG	5.02048	5.19036	5.78998	4.69532	4.60621	4.30051	4.78492	5.6397	5.89	3.94109	5.67055	5.09167	3.81171	5.51682	4.82331	4.93837	4.9298	4.4322	5.23076	4.45303	4.56651	4.77775	4.31706	5.17846	5.29923	4.38692	4.97146	4.13288	4.87452	5.68593	4.13992	4.68265	4.56445	3.84762	4.26814	5.40669	5.02547	4.59204	5.33163	5.69853	4.48849	4.26525	4.50812	4.03837	4.30199	4.24975	4.71877	5.47164	4.50718
S100A8	8.02913	6.84014	8.02155	7.25791	7.60959	8.53742	7.08419	8.99341	5.02576	8.26147	7.26778	7.82806	8.21759	8.76404	7.57511	8.17705	7.858	9.50352	7.03587	7.77782	7.22744	8.37037	8.76938	8.03615	7.79429	8.57091	7.54564	7.94752	6.93077	6.25059	8.07677	7.49328	8.44202	7.32338	9.0059	7.63106	8.51406	8.43955	8.04974	9.8524	7.24602	9.19953	9.02931	7.98436	7.74245	9.41196	6.97719	6.63561	7.17025
S100A9	7.08588	6.21999	7.27363	6.36027	6.40987	6.99791	6.28269	7.28788	5.78043	7.00598	7.01288	6.50007	6.75557	7.42979	6.44084	6.8507	6.49481	7.71606	6.31886	6.39575	6.37022	6.77573	7.22097	6.81934	6.65201	6.98207	6.68442	6.69172	6.21105	5.642	6.91406	6.60422	7.00469	6.21528	7.31524	6.72771	7.01418	7.4552	6.71581	8.33176	6.13926	7.76434	7.96054	6.96002	6.77634	7.90112	6.25569	6.05973	6.68985
S1PR3	6.89506	7.05481	6.4664	6.228	6.38245	6.6036	6.65329	6.64004	6.62702	6.22946	6.45089	6.42966	6.33368	6.18574	6.95324	7.21958	6.5668	6.94761	6.50384	6.80004	6.50067	6.89969	6.89836	6.93011	6.99885	6.13232	6.75557	6.1515	6.1605	5.9741	6.91966	6.96518	6.31401	6.713	6.5652	7.15882	7.03392	6.83092	6.36929	6.60709	6.64004	6.32844	6.6517	6.58756	6.85736	6.81836	7.00014	6.33463	7.28966
SAMD12	6.11848	6.4689	6.60206	6.19734	6.46918	5.84172	5.43705	6.32962	6.52497	4.71632	6.66999	6.74012	5.38954	6.27363	5.35533	5.94996	6.22769	4.87977	5.78588	5.90124	7.0991	5.77347	5.71723	6.36806	6.02493	4.53927	6.81741	6.04946	6.81968	7.32483	6.11937	5.92506	4.95102	5.64082	4.98047	6.388	5.05534	5.90037	6.86999	5.52862	5.35328	4.27464	6.28902	6.13814	5.73907	4.59616	4.84547	6.47517	6.1281
SAMD9L	6.48413	6.9834	6.83413	6.13633	6.97399	7.5636	6.97848	7.63888	7.33285	6.40587	7.34165	6.92979	6.84932	7.17652	5.88221	7.09645	6.49228	6.49291	7.42943	7.12136	6.88875	6.94743	7.1311	6.79974	7.45778	7.04861	7.26429	6.90549	6.7923	7.0292	6.9232	7.21617	7.25791	6.72964	6.25536	6.21406	5.29891	6.86713	7.2555	6.83819	6.7102	6.47761	6.82959	7.02532	6.6123	6.43308	7.53292	7.40101	6.36479
SCGN	4.2515	3.37273	3.07424	3.41648	4.1802	5.10293	3.16214	4.03491	3.24424	3.2878	3.40154	4.87016	4.36538	3.64485	3.54363	3.36603	3.69056	3.28837	2.59968	3.55807	3.43154	3.88193	2.86917	4.49463	3.97121	3.34291	2.95867	3.72726	3.62949	3.76563	4.83763	2.87135	3.84732	4.07159	3.18175	4.77233	3.53917	3.55239	4.88959	4.08987	4.14825	3.06399	2.95337	3.73022	3.47865	3.24512	3.83491	2.75285	5.84436
SCN2B	5.56751	5.3649	6.1518	5.17754	6.05448	5.03502	5.93716	5.44496	6.26699	4.82452	6.16203	5.82739	4.88008	6.09276	4.93984	5.80993	5.55707	5.01038	6.24324	5.82913	5.6197	5.24617	5.6779	5.5548	5.45845	4.8043	5.3951	5.91078	5.59225	6.93758	5.10647	5.98907	4.76151	4.96354	4.56921	5.31164	4.78492	5.92477	6.03137	6.29748	4.80524	4.81098	5.57243	5.36285	5.34367	5.68191	5.5035	5.95756	5.85166
SCUBE2	4.33258	4.034	4.80913	4.40206	4.02024	4.61077	4.48939	5.0476	4.77022	4.46353	4.08182	4.12534	3.86896	4.82998	4.29035	4.0214	4.9757	4.3008	4.24322	4.3296	4.42752	4.10239	4.17205	4.55853	4.57593	4.02735	5.12279	4.16615	5.35503	6.10095	3.92354	4.93806	4.13733	4.09078	4.32528	4.02053	4.37853	3.50382	3.93721	4.36904	4.03078	3.97808	4.33137	3.85929	4.10559	4.05681	4.12156	4.66235	4.1539
SDSL	6.39455	6.03682	6.56304	6.26787	5.84981	6.02609	6.13752	5.83314	6.38091	5.60123	6.17603	5.87482	5.83591	6.23126	5.67227	6.03655	6.7398	6.14915	6.52436	5.94268	6.1118	5.94533	6.10067	6.07201	6.52341	6.06911	6.18607	5.78674	6.54239	7.27759	5.55097	5.67989	5.37868	5.73738	5.62751	6.43678	6.01178	6.51189	6.27606	6.03107	5.93168	5.80018	6.18935	6.21915	6.40496	6.18131	5.79057	6.37998	5.67536
SEMA4B	6.67537	6.44055	6.81869	6.27903	6.21318	7.38125	6.11906	6.83268	5.84201	6.35904	6.28438	6.34176	6.55668	7.22097	7.42943	7.01518	7.29592	7.33179	6.18424	6.54938	6.37846	6.19792	7.35461	7.09247	6.71959	6.68281	6.61518	6.31158	5.97792	5.52151	6.23903	6.45976	6.54682	6.46284	5.9227	6.23785	7.18635	6.13492	6.35482	6.69738	6.50037	6.32636	6.0786	5.95403	6.13926	7.18635	6.72219	5.96622	6.03739
SERPINA3	8.86164	8.76555	8.81538	8.43328	8.27655	9.03468	7.89372	9.44242	7.40787	8.88828	7.90823	9.5259	9.40455	8.09548	8.96323	9.49298	9.16133	9.16454	6.72413	8.5689	8.36735	8.95966	9.29082	9.88717	8.16615	9.89307	8.21274	9.02067	8.49651	5.28845	9.66415	8.85282	9.2234	8.75342	9.04698	7.79676	9.39689	8.96055	8.5875	9.40327	8.61678	9.27101	9.64941	9.36534	8.64039	8.53808	8.61541	7.46661	8.83434
SERPINB8	6.95803	6.13378	5.9677	6.40036	5.41431	6.56989	6.41596	7.09675	5.68678	7.34063	5.84579	7.08688	7.64678	5.58245	7.01188	6.35774	6.55734	8.17548	5.60062	5.79696	5.70957	6.43678	6.54239	6.4622	6.07058	8.05163	5.6977	6.38368	6.70154	5.57328	6.65048	6.33023	7.73514	7.02758	7.83442	6.12232	7.03093	6.03107	5.91359	6.09187	6.8758	8.05802	6.93891	7.1821	6.09305	7.52385	5.72476	5.45342	6.51624
SERPINE1	10.137	7.69059	6.64197	7.52313	7.39377	7.24403	8.8201	9.54112	6.09305	10.8074	7.62433	9.64941	11.2501	7.4061	9.92944	7.16457	8.09656	11.274	5.72502	7.30338	5.96742	6.74489	9.37367	8.44762	6.85866	11.713	5.25953	8.66043	8.86009	7.44069	7.45741	7.08061	11.0471	11.0788	10.6454	7.9642	10.7934	6.36118	7.01584	6.36899	10.8864	11.6387	7.67989	8.99255	8.21931	10.1182	8.16564	6.26523	6.41717
SESN3	4.78577	5.42132	5.76968	5.10738	5.24703	5.71356	4.63735	5.35147	6.32874	5.10497	5.40065	5.85834	5.28421	5.52921	4.74537	5.26461	5.35713	4.92204	5.50679	5.46869	5.42045	5.19549	4.19814	5.48612	4.91955	5.54187	5.5165	5.52181	6.27874	5.68705	5.88309	5.49303	5.57328	5.40552	5.80488	5.79173	4.45162	5.05969	5.5153	5.21031	5.237	5.18793	5.97995	5.92854	5.55013	5.18177	5.67476	5.83202	5.32218
SFRP1	5.69853	7.02107	5.27936	6.78846	7.14689	7.01485	6.06717	5.52208	6.81805	5.9848	7.53513	5.34124	4.80942	7.97382	4.04118	4.80066	5.36645	4.59497	8.21487	7.36249	6.81004	7.28167	6.84047	5.26969	6.41565	5.31224	7.30406	6.93531	5.67362	7.20742	5.47902	5.96535	4.8844	6.26963	5.03202	6.40496	6.05973	7.24335	6.35219	6.16174	6.21377	4.63099	6.66167	6.39485	6.76103	3.94378	6.38609	7.99133	6.96063
SFRP4	3.21825	3.79748	4.75845	3.61653	3.99654	3.41769	4.25357	4.22752	5.15733	3.403	4.40882	3.79932	3.60495	4.35855	3.5869	3.92118	3.87567	5.52445	4.49607	3.64197	4.19503	3.72341	3.53739	3.46147	3.42526	3.38301	3.81936	3.72996	5.75123	5.57683	3.9408	4.00473	3.68735	3.7494	3.58632	3.89027	3.37948	3.43398	3.93317	3.67112	3.59363	3.22621	3.99419	3.56392	3.77693	3.78557	4.98295	4.02408	3.64909
SGPP2	6.35248	6.3563	5.37779	7.12987	7.16457	7.69658	7.32653	4.95102	4.61498	5.80046	7.27472	6.39973	6.66779	7.67072	5.72274	7.51052	5.79173	4.18572	7.05612	6.99691	8.15524	7.10539	7.0427	7.07403	7.33423	5.31284	7.1334	7.99451	4.48428	5.05595	7.42871	7.17948	5.02488	7.35716	7.54528	6.51907	6.34582	7.66041	7.23382	7.30929	7.24736	6.65234	8.03047	7.9043	7.52348	5.91533	6.97752	6.72964	7.66118
SH3PXD2B	7.05218	6.68154	6.98271	7.18435	6.37302	8.08979	7.22744	7.6902	6.48352	7.81851	6.98048	7.23048	7.45741	7.15477	7.94385	7.15341	7.07027	7.31806	6.65796	6.81934	6.75151	6.83538	7.39492	7.57474	7.12202	7.80046	7.21617	7.21246	6.54555	6.3566	6.83756	7.11968	7.64556	7.09312	7.8399	6.9834	7.59699	6.9	7.03587	6.74929	7.19514	7.99088	6.98144	7.22944	6.97848	7.06863	7.16293	6.58464	5.9868
SHISA3	7.79212	5.39797	4.71028	7.20329	7.06508	5.53725	6.16662	6.04681	5.62808	6.84141	7.35995	6.91574	6.0202	6.93338	7.79298	7.32796	7.78148	6.71895	5.14687	6.78362	7.43854	6.71361	6.69866	6.93954	7.44778	5.69513	5.67255	6.04446	7.28519	6.10763	7.49366	6.37391	6.02668	6.61454	7.48323	7.9043	8.07677	7.08588	7.53951	7.85625	6.43678	6.14942	8.77939	7.83819	7.55204	8.18818	6.40162	4.46353	7.85887
SIGLEC9	4.81279	4.95476	5.79173	4.95196	5.04935	5.75095	4.90013	5.72039	4.59026	5.5012	5.01615	5.13094	5.79874	5.44174	5.21571	5.44439	5.17419	6.05645	4.9056	4.65364	4.81428	5.57181	5.71274	4.84666	5.04589	5.96825	4.79106	5.49479	4.82271	4.36069	5.0651	4.80857	5.80993	5.31224	5.42959	5.03592	5.20487	5.28572	5.00121	5.43222	5.17635	6.06569	5.56925	5.57389	4.84516	5.24676	5.09475	4.57533	4.90411
SLC11A1	6.00939	4.29531	6.18161	5.62193	5.54418	6.25723	5.8068	6.81741	4.61851	6.45211	5.11318	5.78588	6.535	5.35177	5.89263	5.80547	5.72214	6.8823	4.58463	5.43611	5.24977	5.85283	6.08748	5.94414	5.31105	6.58179	5.06574	5.97084	5.01038	4.67997	5.40757	4.563	6.51097	5.80849	6.12867	5.38499	5.59466	5.51237	5.91219	6.09914	5.65333	6.42421	5.48042	5.88772	5.59254	5.66078	5.70076	4.43839	5.08052
SLC16A9	4.18689	3.60385	3.78951	3.68412	3.51744	3.30592	3.57036	3.7491	3.97183	3.25137	3.69983	4.22283	3.41861	3.41068	3.74523	4.10876	3.45145	3.95004	3.27956	3.39279	3.90322	3.74408	3.49049	4.06063	3.36571	3.26389	2.88336	3.20691	3.87955	5.02752	3.43183	3.25796	2.92906	3.08227	3.98834	3.39508	3.93257	3.973	4.11351	3.40714	3.45939	3.12206	4.10587	3.47833	3.37582	3.7482	3.23043	3.52879	3.53022
SLC27A6	7.68858	8.56956	7.65796	8.51591	8.25978	8.1641	7.3089	8.08103	9.03843	6.41172	8.12054	7.31171	7.60883	8.14696	7.02822	7.82693	7.21179	7.36644	8.65114	7.53552	8.57491	8.15791	7.37068	8.39364	7.78066	6.82291	8.34919	7.27023	7.02532	9.1112	8.15738	7.51052	7.69499	6.51845	7.05938	8.30022	7.15581	8.00629	7.84337	9.19839	6.54112	6.15505	7.12684	6.45519	7.81599	7.35716	8.26706	9.02341	7.76354
SLC2A1	8.29514	8.64822	9.11415	9.47668	8.9286	8.83911	8.9162	9.21575	9.02434	9.6987	8.42127	9.53708	9.73601	8.29045	8.89739	8.78168	8.94075	9.77614	8.26873	9.46359	9.40586	8.98625	8.29631	9.83457	9.1014	9.95898	8.56691	9.1014	8.74596	8.10402	9.42214	9.33275	9.65839	9.62328	9.21031	9.47809	7.81808	9.03025	8.98625	8.97728	9.54695	8.81538	9.23444	9.04322	9.01221	9.56373	9.04032	8.51338	9.10314
SLC36A4	6.15995	6.67128	5.51828	6.26378	5.94122	6.26164	6.07173	6.72185	6.26963	7.30671	5.56633	6.85383	6.65669	6.01608	6.74075	5.94035	6.48042	6.85965	6.07146	6.57527	6.10763	6.49198	5.99644	5.97227	5.51265	7.47581	5.9274	6.10735	5.98131	5.67592	6.73689	6.17926	6.58558	6.89937	7.13018	6.26553	6.81934	6.18131	6.08806	5.97381	6.88527	7.16991	6.25754	6.20692	5.91563	6.49884	5.80965	5.68249	6.56085
SLC6A1	5.46109	4.84241	5.40154	4.99214	5.26368	5.33826	6.07321	5.93889	5.90535	4.65146	5.42871	5.16616	5.3784	4.86572	5.00032	5.68875	4.78463	4.53988	5.80253	5.11134	5.54132	5.26189	5.0775	5.12521	5.28239	4.61643	5.16037	4.93288	5.57269	7.03093	5.08508	5.20188	5.39946	5.10293	5.17754	5.44553	4.34102	4.55283	5.63654	4.51717	5.0128	4.50305	5.30343	4.69712	5.43494	4.58885	5.27115	6.40095	4.96629
SLC7A1	7.89028	7.74205	6.7588	7.23623	7.21714	6.99659	7.26778	7.90386	6.99628	9.35092	6.80258	8.01436	8.53991	6.6719	8.20466	7.20057	8.10899	9.08194	6.98373	7.74161	7.31103	7.48911	7.79472	7.39562	6.63942	9.36425	6.86133	7.71489	7.36569	6.93466	8.48339	7.962	8.47583	8.91942	8.9986	6.90901	7.65626	6.49383	7.13538	6.63431	8.94075	9.08593	7.12886	8.01436	7.14894	8.7709	7.59581	6.7102	7.07088
SLCO2A1	8.54247	6.44709	8.35674	8.50143	6.87256	8.06693	7.85625	8.33176	8.00629	8.68959	7.37944	8.97371	8.42003	7.30055	8.28007	7.89888	7.64802	8.18029	6.53372	7.55284	7.90781	8.35726	7.75475	8.90319	7.245	7.79342	7.35862	8.12963	8.45746	7.16559	7.88807	6.82034	8.52908	8.30022	8.14442	7.3308	8.68069	8.01771	7.20399	8.12205	8.15217	8.92771	6.99822	8.38407	7.76054	6.95261	8.3329	7.08981	7.58437
SLCO4A1	6.35511	5.54714	5.43131	6.40957	5.98275	6.22769	6.16836	5.96913	5.28845	5.90623	5.68424	6.00765	5.7729	5.45813	6.79427	5.93917	6.05912	6.55093	5.11038	6.13926	5.95196	6.17663	6.93011	6.76999	6.36806	5.74428	5.1977	5.63916	5.9105	5.18454	6.12494	5.53867	5.96274	6.06538	6.30604	6.60987	6.25419	6.05063	5.90477	6.05361	5.78941	6.05912	5.87454	6.06859	6.29842	6.20808	5.95196	5.26158	6.44055
SLN	6.60709	5.08538	6.51035	4.20401	6.2742	4.39208	5.15794	6.80004	4.74904	4.39472	5.21478	5.23076	7.53951	4.97479	4.52518	6.98535	4.97956	6.30761	4.78341	4.78762	5.02518	4.61139	4.05199	6.42873	5.00668	7.03911	6.06771	4.32499	7.02822	7.04629	5.52809	5.55335	5.04965	4.8795	5.68019	8.86238	5.22109	5.2655	5.60297	5.6243	4.83675	4.43757	6.79722	5.60094	5.11892	4.84457	5.26248	4.21966	5.16852
SMOC2	6.28572	6.6802	7.27231	6.30788	6.62175	6.72931	6.85608	6.70441	6.31005	6.09712	6.92814	5.99791	6.3206	7.27163	6.26715	6.52405	6.22439	6.37752	7.21448	6.96132	6.05771	6.19111	6.42543	6.77161	6.19377	5.96134	6.84236	6.45427	7.62911	7.92939	6.29842	6.56648	6.00911	6.00911	6.18906	6.17899	6.63754	5.9928	6.3927	6.15505	5.88309	5.44057	6.4622	6.2223	6.50509	5.75179	6.75911	7.2298	5.97143
SNCA	6.47761	6.3803	7.08158	6.82769	7.3859	6.73212	7.15714	6.43401	7.59816	5.63218	6.81805	6.50418	6.2608	7.54898	6.19377	6.60834	6.80972	6.42265	6.02815	7.22061	6.81836	6.85194	7.29458	6.55412	6.62207	6.17984	6.37721	6.32363	7.86853	7.99969	6.67604	6.92031	6.84777	6.69018	6.23418	6.51373	6.50571	7.41361	6.54714	7.14384	6.78909	6.55957	6.39048	7.05449	7.02075	6.83569	6.49944	6.25059	6.92286
SNORD115-11	5.03349	3.58163	4.25947	3.88367	3.49611	3.60125	3.63637	3.68765	4.4167	3.8314	4.13907	4.46353	2.94607	4.81159	3.3306	3.2784	4.50931	3.11	3.37468	3.89696	3.01962	2.76441	3.66255	3.42588	3.44003	3.23253	3.448	3.49166	5.16068	5.93687	4.15917	3.14916	3.14888	3.67167	3.85323	3.64851	4.417	4.14854	3.94378	4.57986	3.83252	3.60036	4.58201	3.75616	3.88844	4.16796	4.06032	4.38312	4.83581
SNORD115-12	4.96233	3.59363	4.26156	3.9748	3.56864	3.58834	3.67167	3.85867	4.41492	3.98562	4.26127	4.43164	2.9547	4.68771	3.32378	3.33236	4.46654	3.20815	3.34698	4.01572	3.08474	2.73177	3.66754	3.39604	3.50444	3.26963	3.58101	3.55092	5.08381	5.83143	4.1379	3.17561	3.19316	3.88844	3.95601	3.74612	4.36934	4.17205	3.95095	4.52278	3.92236	3.57036	4.51418	3.77573	3.90349	4.10706	4.01572	4.332	4.71937
SNORD115-26	4.98511	3.58777	4.23006	3.96559	3.52849	3.59628	3.68496	3.75091	4.37969	3.9061	4.14421	4.47272	2.93475	4.71395	3.33909	3.30805	4.4252	3.13405	3.34173	3.91637	3.09021	2.71503	3.66163	3.40484	3.4672	3.24809	3.42646	3.52696	5.0799	5.86035	4.15481	3.15433	3.09914	3.64135	3.90378	3.66697	4.38312	4.13672	3.91577	4.53239	3.87474	3.57897	4.53536	3.75237	3.88874	4.13584	4.03852	4.33903	4.80066
SPP1	6.54938	6.85383	9.13458	5.91359	6.82926	8.65541	5.56488	9.58389	6.45057	6.99496	6.58242	8.20792	8.75796	6.56304	8.04587	7.99872	7.14292	8.45436	5.92299	6.4976	6.09946	6.66389	6.8507	8.74079	6.38987	10.0148	5.88596	10.7037	5.63513	6.06001	7.36069	6.18637	8.50394	7.68576	7.46433	6.13462	6.43527	5.20639	6.579	6.9946	7.69859	10.137	8.87585	8.69467	8.00676	8.56486	7.55713	7.5209	6.49537
ST6GALNAC3	6.92747	5.92795	6.3082	6.85576	6.58817	6.88621	6.32268	6.00794	6.07201	6.52907	5.72039	6.89969	6.88557	5.71495	6.97719	6.18424	7.05317	7.47658	5.19219	6.42293	6.8471	6.44211	7.06674	6.92477	5.9756	6.9029	5.61457	6.61735	6.28843	5.68191	6.85383	6.13782	6.85133	6.69114	7.29313	6.79298	7.1001	6.41019	6.80711	6.62829	6.81064	6.66517	6.67283	6.65482	6.88265	6.57179	6.42482	5.26969	6.59361
STAT3	11.2982	10.6271	11.2583	10.6691	10.6878	11.5833	10.8599	11.0588	10.348	10.7289	10.6804	10.9758	11.3067	10.5289	11.5308	11.2982	11.2134	11.2353	10.7542	10.5945	11.2064	10.631	11.0356	11.4066	10.9289	11.0788	11.2207	11.0983	9.78608	9.91439	10.9289	10.9068	11.2275	11.1118	10.8706	10.9693	11.2899	10.3337	10.6959	10.7676	11.0296	10.6417	10.8357	10.9068	10.7415	11.315	10.8552	10.5945	10.8259
STAT4	6.81289	5.65533	5.19125	6.21999	5.35272	5.35865	5.15351	5.00917	5.01099	5.98362	5.80283	4.85446	4.68953	6.43678	5.30834	5.10617	4.63192	4.70679	6.56144	4.91376	6.20692	4.23419	5.81106	5.26338	5.08234	4.63823	6.0202	5.25678	4.55194	6.19351	4.93194	5.13338	4.8758	4.39884	5.40642	4.67567	7.59853	7.58699	5.54867	4.80615	4.19206	4.97418	4.7867	4.5733	5.69372	4.58434	6.11706	6.90901	5.45283
SULF1	6.01205	6.14095	7.12102	6.31285	6.43122	6.42145	6.31971	6.60111	7.33595	6.29662	7.11902	6.44084	6.19436	6.7372	6.68786	6.90449	6.77261	6.47392	6.71329	6.79038	6.62493	6.43028	6.31623	6.78394	6.36716	6.388	6.6719	5.59466	6.81224	7.68458	6.97752	6.72185	6.66009	5.37239	6.15532	6.67158	5.98024	6.62493	7.15882	6.73059	5.44728	6.70347	6.89506	6.49352	6.89142	5.96683	6.85383	6.35511	6.86837
SVEP1	6.43244	5.72039	6.62207	7.00759	5.99079	6.82421	6.79687	5.94533	6.60299	6.01608	6.233	5.261	6.05942	6.47981	6.13869	6.10562	5.75776	5.87282	6.11995	5.65187	6.0872	5.96359	7.03228	6.34639	5.58329	5.10856	6.03539	6.17984	6.76903	6.91374	5.80401	6.13492	5.73822	5.01731	6.61611	6.11438	6.61703	6.78458	6.21796	5.69911	4.98201	5.07147	5.52264	5.41348	5.45135	4.986	6.90131	6.46458	5.48522
TEAD4	6.49977	6.00441	6.27269	5.85689	5.74777	6.38216	6.08892	6.36596	5.48901	7.0011	5.54331	6.85543	7.09675	5.7472	7.25943	6.10968	6.36237	7.35388	5.77697	6.14614	5.73049	6.06743	6.25902	6.54025	6.07918	7.23858	5.87707	6.53967	6.08115	5.57181	6.51279	5.84463	6.75151	6.77797	7.00854	5.80283	6.7894	5.88423	6.0872	5.85255	6.77384	7.53142	6.1556	6.57439	5.87426	7.30704	6.09125	5.8088	6.21406
THBS1	11.1916	9.54555	9.57806	9.75528	9.14517	10.3763	9.54112	10.8259	8.70206	11.5435	9.33043	10.7	11.8775	9.41577	11.6677	10.2074	10.154	11.761	9.28971	9.57528	8.56158	9.67769	11.072	10.2254	8.78787	11.997	9.34853	10.1158	9.51026	9.65077	9.68065	9.37367	11.5055	11.3973	11.417	8.84628	11.5308	9.77614	9.46359	9.68514	11.388	11.8344	9.7202	10.5983	9.45172	11.1986	9.36425	8.54572	8.88909
THBS4	7.55204	7.41326	8.72053	7.26985	7.01255	7.85242	8.19714	7.69218	7.40646	6.72835	7.53183	7.73841	8.0844	7.72583	6.87032	6.89474	7.25276	7.86589	8.18704	7.962	7.87324	7.53435	6.38091	8.04828	7.13277	6.72703	6.93204	7.44407	9.15932	8.35901	7.32271	6.95198	7.31841	7.49099	6.66873	7.71939	6.93011	6.93307	8.02155	7.3791	7.47033	7.25582	6.84523	7.64404	7.55364	7.28378	7.72541	8.20573	6.81678
TIMP1	10.3911	10.433	11.1366	9.4623	9.89705	10.4806	10.5801	11.713	10.0863	11.4266	10.0933	11.1986	11.3416	9.95898	11.315	10.7083	10.3792	11.997	10.5945	10.3421	9.62466	10.5325	9.71704	11.6246	9.90301	11.8775	9.69411	10.5983	10.4029	9.89099	10.9461	10.4424	11.3788	11.5055	11.4369	9.6748	10.8455	9.72815	10.5836	10.1616	11.3685	11.8997	11.3416	11.3685	10.8357	11.1118	10.6381	9.82756	10.6575
TIMP4	8.22357	8.76938	7.93417	8.93109	8.65329	8.95799	8.939	7.77438	7.17387	8.93726	8.36852	9.24437	8.86415	7.76895	9.29201	8.5215	8.84953	8.41259	6.79457	8.53553	8.82646	9.04796	8.60511	9.11415	8.91787	8.94414	7.16053	9.02931	9.18478	8.1367	9.26432	9.34978	8.96499	9.10043	9.30373	8.84795	8.73636	9.30816	8.68959	8.5215	9.00037	8.95619	9.17318	8.93726	8.8816	9.04602	9.34735	6.59988	8.85764
TLL2	5.0651	5.66908	5.33648	4.96323	5.24648	5.40669	5.99848	5.21448	6.19409	5.69568	6.17192	4.72647	5.24559	6.2223	5.02169	5.67989	5.10888	6.39144	7.16087	6.13349	5.19803	4.93594	4.87265	5.04674	6.10239	5.72214	5.99876	4.97746	4.57565	6.21766	5.04043	5.63045	5.85773	5.1673	5.96245	6.2165	4.94862	5.07085	5.98629	5.2278	5.10263	5.81766	5.22138	5.12279	5.43465	5.31048	5.2748	7.15442	5.25377
TLR2	5.86931	4.84147	5.6782	5.57933	4.84031	6.48545	5.26189	6.36625	4.43334	6.41808	6.10267	5.86348	6.30082	6.11676	5.6796	5.35771	5.94935	6.42145	4.73913	5.24887	5.24798	5.50737	5.95256	5.71549	5.10586	6.54458	5.23076	6.03476	4.65269	4.24917	5.55013	4.92891	6.42293	5.6044	6.15243	5.94295	6.10125	5.38048	5.89118	6.4071	5.41957	6.27963	5.34844	5.16791	5.33528	5.4743	5.32953	4.82036	5.36013
TMEM71	7.69376	7.25076	7.08124	7.39781	7.94843	7.16991	7.50787	7.41502	7.6902	7.01288	8.06791	7.37068	6.33941	7.88415	6.69996	6.56551	7.16423	8.13213	7.54824	8.1703	7.41759	8.05404	7.42652	7.58664	7.26185	6.88977	7.42011	7.82849	8.16091	8.7686	7.46661	6.45797	5.54275	6.68311	7.07828	7.27579	6.76233	7.858	8.16118	7.55124	6.49415	5.95727	7.54449	7.2555	7.9693	7.9642	6.79845	7.91522	7.49928
TNC	7.81682	8.54377	7.7169	5.71274	5.642	6.72995	7.97014	9.07898	7.09675	8.83126	5.93802	9.28971	10.0456	6.00246	8.9826	6.92254	8.25044	10.4871	7.60995	7.23757	5.30195	5.87454	5.59642	8.31766	5.5212	10.0215	5.32127	8.72892	7.56821	5.2815	7.95831	6.43806	9.74399	9.58091	8.41504	5.35648	8.01581	4.9165	6.44428	5.32218	9.46633	10.0589	7.07056	8.11597	7.2657	8.55433	8.44886	6.80288	6.03655
TNNT1	7.47838	7.29771	7.13207	8.04488	6.70602	6.53838	7.41432	6.41287	7.57975	6.16954	7.22468	6.6189	6.7372	7.61035	7.50711	6.2223	7.48173	6.51967	7.54862	7.4061	7.59116	7.42117	7.89497	7.2625	7.61538	5.63739	6.7594	7.05648	8.21274	8.46786	7.14418	7.01843	6.44932	6.48072	6.40524	7.08289	6.23845	7.30126	7.64636	6.67759	6.74957	5.7569	6.80163	6.22527	7.41979	7.4378	7.27858	6.89576	6.16573
TTTY10	5.96274	6.4758	5.64082	5.88886	6.47637	3.24337	3.34204	5.7285	3.24451	3.43903	6.32002	3.79191	5.14507	3.32204	3.49197	3.50593	6.00824	4.53239	6.21678	3.78497	6.26462	3.23102	5.95431	6.18221	5.06204	3.48869	5.86446	6.84334	3.52782	6.47924	3.46629	3.30116	5.15501	5.35445	3.75152	6.32238	5.34965	5.94212	6.37661	3.55568	5.29291	3.5772	5.70957	4.25442	6.04744	3.29879	3.25796	6.1556	3.18175
TUBA1C	7.73114	7.79387	7.11275	6.68786	6.89244	7.29841	7.28585	8.24164	6.06569	8.28226	7.27298	7.42652	9.08593	7.0168	8.14039	8.33518	7.57547	8.97281	6.66581	7.21551	6.80516	7.17322	7.54336	8.07581	7.44336	8.4802	7.18274	8.01487	7.02563	6.85133	8.10203	7.55284	8.84065	8.49037	8.87409	7.32201	7.73114	6.93403	6.95834	7.51574	8.89574	8.83056	8.51338	8.10997	7.41794	8.64684	7.65512	7.16191	7.43961
TUBA3D	8.01347	7.82188	7.41942	7.90019	7.64916	7.69258	7.83653	7.50976	6.95167	8.01013	7.77904	7.92802	8.29855	7.89718	8.26927	8.19977	8.00773	7.95917	7.16593	7.93283	7.92065	8.16199	8.0376	8.18605	7.77484	8.00487	6.95261	8.19663	7.97153	6.81033	8.81456	7.68734	7.88415	8.09122	7.74161	7.51052	8.89739	7.70336	7.75316	8.62852	8.0053	8.28113	8.78015	8.32506	7.85538	8.67484	7.85366	7.03057	8.53687
TUBA3E	5.61038	4.89381	4.3881	5.64028	4.63853	5.06875	5.34066	4.61763	4.25857	5.65733	5.2944	5.28332	5.24529	5.66018	5.31284	5.77264	5.60778	4.63192	4.49917	5.55274	5.11318	5.39251	5.06937	5.10048	4.85178	5.67417	4.14508	5.38434	5.50527	4.85599	5.7873	4.94312	5.29955	5.43586	5.00519	5.0999	6.37538	4.83492	5.07238	5.9936	5.073	5.05846	5.96134	5.49074	4.95102	5.55213	4.36568	4.21992	5.97084
UCHL1	5.18329	5.87761	6.53256	4.68771	6.77859	5.59738	4.5186	5.98656	5.6977	5.68307	5.43794	5.88423	6.12755	6.15532	5.0775	5.26704	4.9074	5.68995	5.23986	4.76478	6.10095	4.93228	4.71723	5.59466	5.22505	6.66356	5.49333	5.44496	7.1285	8.52659	5.97819	4.77447	6.26378	5.95955	5.05908	6.31434	5.84837	5.89839	5.26883	5.10676	6.10095	6.42787	6.31915	5.5203	5.05786	6.33433	5.6371	5.96507	5.45105
USP9Y	7.65959	7.66767	7.70227	7.78066	7.91391	3.75968	3.80693	7.50037	3.91637	4.05292	7.66523	3.9945	7.41326	4.0451	4.06923	4.14735	7.65878	7.13177	8.00154	4.08674	7.87663	4.2409	7.67803	7.50865	6.47299	4.22199	7.74904	8.37706	4.12068	8.31821	4.0541	4.1536	7.15546	7.38905	3.81203	7.77397	7.12783	7.97014	8.09798	3.98469	7.37944	3.67859	7.53992	6.32606	7.70297	3.92808	4.00596	8.18137	4.10085
UTY	8.01872	7.69817	7.50976	7.85755	7.74449	3.63133	4.12329	7.67911	3.92417	3.78347	7.3985	3.6109	7.55284	3.82848	3.62149	3.63133	8.01391	7.72622	7.45003	3.49673	7.78678	3.51216	7.86633	7.92376	6.37084	3.837	7.45003	8.48916	3.57751	7.88149	3.66553	3.68118	7.47066	7.50258	4.00807	7.86234	7.40027	7.622	7.90603	4.03911	7.60344	3.84117	7.64518	6.75434	7.8676	3.62978	3.52424	7.73153	3.73293
VSIG4	7.39154	6.65482	8.98625	6.52686	8.26873	8.27892	7.26674	7.30539	6.18424	7.60574	8.51842	7.78435	8.06242	7.38383	7.06926	7.85281	7.38557	6.88589	6.19264	7.21106	7.56092	8.24218	7.6898	7.54296	7.29701	8.30074	7.18797	8.9986	6.9177	5.77236	7.77186	7.39958	8.65404	7.79961	7.60194	7.76054	7.11275	8.30351	7.70026	9.02639	7.67653	8.36912	8.82805	8.44202	8.07778	7.60767	8.20949	6.98304	7.85323
WNK3	4.14595	3.89241	3.51946	4.3881	3.90293	3.81816	3.54483	4.14022	3.16821	3.91669	3.66438	5.09264	5.47755	3.61208	4.17463	3.66995	4.66761	4.63338	3.26213	3.41982	4.84333	3.58251	3.79253	4.85025	3.81761	5.15288	3.00329	4.16766	3.71931	3.47079	4.66024	3.40126	4.9071	4.9298	4.35913	4.09971	4.07724	3.95781	4.0026	3.80577	4.95961	4.55222	4.89263	4.19144	3.71457	4.13316	4.06952	2.90979	4.17342
XRCC4	6.23126	7.41794	6.3745	6.25482	6.49383	5.78561	6.7375	7.54488	6.42512	8.79101	6.13492	7.36607	7.85843	5.9639	6.0155	6.66167	6.59988	7.74985	6.48288	7.04337	6.51718	6.20633	6.21858	6.7003	5.84059	8.38229	5.52862	7.1067	8.15115	6.10968	7.00957	6.42727	7.93463	8.0753	8.21274	6.02843	6.22498	6.3203	7.41502	6.23183	8.09122	8.25213	6.96648	7.76392	6.13492	6.83284	6.88746	6.51686	6.7312
ZMAT1	6.29871	5.7891	6.37022	5.88395	6.78108	6.351	6.54521	6.50602	6.67377	5.54479	6.42543	6.35932	5.85508	5.92937	6.26715	6.58885	6.58338	6.10326	6.33764	6.69674	6.29811	6.52123	6.34639	6.32177	6.40095	5.86348	6.46131	6.11791	6.47487	7.35139	6.08234	6.35571	5.63486	5.5917	6.03739	5.99019	5.48429	6.44709	6.73689	6.48545	5.54898	4.97716	5.93459	6.24442	6.31915	6.04861	6.28902	6.71772	6.79006
ZMYND17	7.30777	5.74079	5.20282	5.61194	6.4068	5.12977	6.25029	6.83599	6.48705	5.01554	5.33617	5.47839	4.93775	5.234	5.54778	5.1676	5.90506	5.31466	6.12112	6.24169	5.70417	6.42727	6.019	5.76035	5.32127	4.90382	5.82507	4.82095	6.05942	6.65482	7.04141	6.54842	4.96749	5.41841	5.59586	5.31742	5.51058	5.5548	5.42778	7.1285	5.16099	4.87421	6.06717	6.1296	5.48755	5.29471	7.18467	6.36625	6.93725
ZNF676	5.2367	5.74691	5.97084	6.11848	5.25923	5.10888	6.16401	5.83029	6.31252	5.08596	6.0772	6.00357	5.8828	5.76681	5.85629	5.361	5.89118	4.82271	6.31739	5.88942	6.28181	4.85325	5.29955	6.10763	5.46373	5.92416	6.28454	5.52601	6.48514	6.88875	5.41059	6.05798	4.60526	5.03109	5.85508	6.72545	4.72806	6.04804	6.30761	5.52953	4.45638	5.76447	5.95784	6.33941	5.39103	5.85508	6.05973	5.99616	5.91021
[truncated: 264 more columns]
